# Supplementary material for: 15-Hydroxy­ethyl-19-isopropyl-5,9-dimethyl-14,16-dioxo-15-aza­penta­cyclo­[10.5.2.01,10.04,9.013,17]nona­dec-18-ene-5-carboxylic acid
Source: Acta Crystallogr Sect E Struct Rep Online. 2009 Sep 12;65(Pt 10):o2443. doi: 10.1107/S1600536809032954 (PMC2970322; doi:10.1107/S1600536809032954)
Supplement: Supplementary file 1 [file e-65-o2443-sup1.cif]

##############################################################################
###                                                                        ###
###        Electronic paper (Acta Crystallographica Section E)             ###
###                                                                        ###
##############################################################################
#                                                                            #
# This CIF contains the data in a paper accepted for publication in Acta     #
# Crystallographica Section E. It conforms to the requirements of Notes      #
# for Authors for Section E, and has been peer reviewed under the auspices   #
# of the IUCr Commission on Journals.                                        #
#                                                                            #
# Full details of the Crystallographic Information File format               #
# are given in the paper "The Crystallographic Information File (CIF):       #
# a New Standard Archive File for Crystallography" by S. R. Hall, F. H.      #
# Allen and I. D. Brown [Acta Cryst. (1991), A47, 655-685].                  #
#                                                                            #
# The current version of the core CIF dictionary is obtainable from          #
# ftp://ftp.iucr.org/pub/cif_core.dic. The current version number is 2.4.    #
#                                                                            #
# Software is freely available for graphical display of the structure(s) in  #
# this CIF.  For information consult the CIF home page http://www.iucr.org/  #
# cif/home.html                                                              #
#                                                                            #
# This file may be used for bona fide research purposes within the           #
# scientific community so long as proper attribution is given to the journal # 
# article from which it was obtained.                                        #
#                                                                            #
##############################################################################
                                             
data_I
_audit_creation_method     SHELXL-97
_chemical_name_systematic
;
15-Hydroxyethyl-19-isopropyl-5,9-dimethyl-14,16-dioxo-15-
azapentacyclo[10.5.2.0^1,10^.0^4,9^.0^13,17^]nonadec-18-ene-5-carboxylic acid
;
_chemical_name_common     ?
_chemical_formula_moiety     'C26 H37 N O5'
_chemical_formula_sum     'C26 H37 N O5'
_chemical_formula_iupac     'C26 H37 N O5'
_chemical_formula_weight     443.57
_chemical_melting_point     ?
_symmetry_cell_setting     Monoclinic
_symmetry_space_group_name_H-M     'P 21'
_symmetry_space_group_name_Hall     'P 2yb'
loop_
    _symmetry_equiv_pos_as_xyz
    'x, y, z'
    '-x, y+1/2, -z'
_cell_length_a     12.274(3)
_cell_length_b     6.9550(14)
_cell_length_c     14.445(3)
_cell_angle_alpha     90.00
_cell_angle_beta     102.22(3)
_cell_angle_gamma     90.00
_cell_volume     1205.2(4)
_cell_formula_units_Z     2
_cell_measurement_reflns_used     25
_cell_measurement_theta_min     9
_cell_measurement_theta_max     12
_cell_measurement_temperature     293(2)
_exptl_crystal_description     Block
_exptl_crystal_colour     colorless
_exptl_crystal_size_max     0.30
_exptl_crystal_size_mid     0.20
_exptl_crystal_size_min     0.10
_exptl_crystal_density_diffrn     1.222
_exptl_crystal_density_meas     ?
_exptl_crystal_density_method     'not measured'
_exptl_crystal_F_000     480
_exptl_absorpt_coefficient_mu     0.084
_exptl_absorpt_correction_type     psi-scan
_exptl_absorpt_process_details     '(North <i>et al.</i>,  1968)'
_exptl_absorpt_correction_T_min     0.9753
_exptl_absorpt_correction_T_max     0.9917
_exptl_special_details
;
;
_diffrn_ambient_temperature     293(2)
_diffrn_radiation_type     MoK\a
_diffrn_radiation_wavelength     0.71073
_diffrn_radiation_source     'fine-focus sealed tube'
_diffrn_radiation_monochromator     graphite
_diffrn_measurement_device_type     'Enraf--Nonius CAD-4'
_diffrn_measurement_method     \w/2\q
_diffrn_detector_area_resol_mean     ?
_diffrn_reflns_number     2487
_diffrn_reflns_av_R_equivalents     0.0236
_diffrn_reflns_av_sigmaI/netI     0.0363
_diffrn_reflns_theta_min     1.44
_diffrn_reflns_theta_max     25.24
_diffrn_reflns_theta_full     25.24
_diffrn_measured_fraction_theta_max     1.000
_diffrn_measured_fraction_theta_full     1.000
_diffrn_reflns_limit_h_min     0
_diffrn_reflns_limit_h_max     14
_diffrn_reflns_limit_k_min     0
_diffrn_reflns_limit_k_max     8
_diffrn_reflns_limit_l_min     -17
_diffrn_reflns_limit_l_max     16
_diffrn_standards_number     3
_diffrn_standards_interval_count     200
_diffrn_standards_interval_time     120
_diffrn_standards_decay_%     1
_refine_special_details
;
Refinement of <i>F</i>^2^ against ALL reflections. The weighted <i>R</i>-factor
<i>wR</i> and goodness of fit <i>S</i> are based on <i>F</i>^2^, conventional
<i>R</i>-factors <i>R</i> are based on <i>F</i>, with <i>F</i> set to zero for
negative <i>F</i>^2^. The threshold expression of <i>F</i>^2^ >
\s(<i>F</i>^2^) is used only for calculating <i>R</i>-factors(gt) <i>etc</i>.
and is not relevant to the choice of reflections for refinement.
<i>R</i>-factors based on <i>F</i>^2^ are statistically about twice as large
as those based on <i>F</i>, and <i>R</i>- factors based on ALL data will be
even larger.
;
_reflns_number_total     2373
_reflns_number_gt     1744
_reflns_threshold_expression     I>2\s(I)
_refine_ls_structure_factor_coef     Fsqd
_refine_ls_matrix_type     full
_refine_ls_R_factor_all     0.0936
_refine_ls_R_factor_gt     0.0744
_refine_ls_wR_factor_gt     0.1744
_refine_ls_wR_factor_ref     0.1887
_refine_ls_goodness_of_fit_ref     1.003
_refine_ls_restrained_S_all     1.011
_refine_ls_number_reflns     2373
_refine_ls_number_parameters     271
_refine_ls_number_restraints     22
_refine_ls_hydrogen_treatment     constr
_refine_ls_weighting_scheme     calc
_refine_ls_weighting_details
                 'calc w=1/[\s^2^(Fo^2^)+(0.09P)^2^+P] where P=(Fo^2^+2Fc^2^)/3'
_atom_sites_solution_hydrogens     geom
_atom_sites_solution_primary     direct
_atom_sites_solution_secondary     difmap
_refine_ls_shift/su_max     0.000
_refine_ls_shift/su_mean     0.000
_refine_diff_density_max     0.437
_refine_diff_density_min     -0.326
_refine_ls_extinction_method     none
_refine_ls_extinction_coef     ?
loop_
    _atom_type_symbol
    _atom_type_description
    _atom_type_scat_dispersion_real
    _atom_type_scat_dispersion_imag
    _atom_type_scat_source
    'C' 'C' 0.0033 0.0016
                         'International Tables Vol C Tables 4.2.6.8 and 6.1.1.4'
    'H' 'H' 0.0000 0.0000
                         'International Tables Vol C Tables 4.2.6.8 and 6.1.1.4'
    'N' 'N' 0.0061 0.0033
                         'International Tables Vol C Tables 4.2.6.8 and 6.1.1.4'
    'O' 'O' 0.0106 0.0060
                         'International Tables Vol C Tables 4.2.6.8 and 6.1.1.4'
_computing_data_collection     'CAD-4 EXPRESS (Enraf--Nonius, 1994)'
_computing_cell_refinement     'CAD-4 EXPRESS (Enraf--Nonius, 1994)'
_computing_data_reduction     'XCAD4 (Harms & Wocadlo,1995)'
_computing_structure_solution     'SHELXS97 (Sheldrick, 2008)'
_computing_structure_refinement     'SHELXL97 (Sheldrick, 2008)'
_computing_molecular_graphics     'ORTEP-3 (Farrugia, 1997)'
_computing_publication_material     'SHELXTL (Sheldrick, 2008)'
loop_
    _atom_site_type_symbol
    _atom_site_label
    _atom_site_fract_x
    _atom_site_fract_y
    _atom_site_fract_z
    _atom_site_U_iso_or_equiv
    _atom_site_adp_type
    _atom_site_calc_flag
    _atom_site_refinement_flags
    _atom_site_occupancy
    _atom_site_disorder_assembly
    _atom_site_disorder_group
    N N 0.7569(3) 0.2774(8) 0.9683(3) 0.0527(12) Uani d . 1 . .
    C C1 0.4892(4) 0.2559(8) 0.8217(3) 0.0363(11) Uani d . 1 . .
    O O1 0.0325(6) -0.1069(12) 0.7369(5) 0.123(2) Uani d . 1 . .
    C C2 0.4169(4) 0.1064(8) 0.8588(3) 0.0423(12) Uani d . 1 . .
    H H2A 0.3918 0.1602 0.9126 0.051 Uiso calc R 1 . .
    H H2B 0.4622 -0.0055 0.8807 0.051 Uiso calc R 1 . .
    O O2 0.0550(5) 0.1493(10) 0.8226(4) 0.108 Uani d U 1 . .
    H H2C 0.0039 0.0929 0.8439 0.162 Uiso d R 1 . .
    O O3 0.6287(3) 0.0996(9) 1.0198(3) 0.0839(18) Uani d . 1 . .
    C C3 0.3148(4) 0.0426(9) 0.7842(4) 0.0532(14) Uani d . 1 . .
    H H3A 0.3390 -0.0242 0.7331 0.064 Uiso calc R 1 . .
    H H3B 0.2700 -0.0453 0.8126 0.064 Uiso calc R 1 . .
    C C4 0.2447(4) 0.2185(7) 0.7446(4) 0.0459(13) Uani d . 1 . .
    H H4A 0.2342 0.2910 0.8003 0.055 Uiso calc R 1 . .
    O O4 0.8467(4) 0.5151(11) 0.8999(4) 0.110(2) Uani d . 1 . .
    C C5 0.1243(5) 0.1684(10) 0.6886(5) 0.0681(17) Uani d U 1 . .
    O O5 0.8772(5) -0.0458(10) 0.9037(4) 0.105 Uani d . 1 . .
    H H5A 0.8826 -0.1584 0.8822 0.126 Uiso d R 1 . .
    C C6 0.0641(5) 0.3588(11) 0.6566(6) 0.077(2) Uani d . 1 . .
    H H6A -0.0087 0.3302 0.6176 0.093 Uiso calc R 1 . .
    H H6B 0.0525 0.4278 0.7121 0.093 Uiso calc R 1 . .
    C C7 0.1256(6) 0.4859(10) 0.6020(5) 0.074(2) Uani d . 1 . .
    H H7A 0.0842 0.6043 0.5856 0.089 Uiso calc R 1 . .
    H H7B 0.1322 0.4224 0.5437 0.089 Uiso calc R 1 . .
    C C8 0.2398(5) 0.5316(9) 0.6592(4) 0.0623(17) Uani d . 1 . .
    H H8A 0.2318 0.6051 0.7145 0.075 Uiso calc R 1 . .
    H H8B 0.2780 0.6123 0.6215 0.075 Uiso calc R 1 . .
    C C9 0.3132(5) 0.3529(8) 0.6926(3) 0.0448(13) Uani d . 1 . .
    C C10 0.4166(4) 0.4214(7) 0.7671(3) 0.0381(11) Uani d . 1 . .
    H H10A 0.3871 0.4927 0.8150 0.046 Uiso calc R 1 . .
    C C11 0.4956(5) 0.5621(8) 0.7305(4) 0.0577(15) Uani d . 1 . .
    H H11A 0.4749 0.5689 0.6620 0.069 Uiso calc R 1 . .
    H H11B 0.4877 0.6897 0.7554 0.069 Uiso calc R 1 . .
    C C12 0.6177(5) 0.4975(9) 0.7605(4) 0.0587(16) Uani d . 1 . .
    H H12A 0.6669 0.5834 0.7344 0.070 Uiso calc R 1 . .
    C C13 0.6456(5) 0.5035(10) 0.8703(4) 0.0613(16) Uani d . 1 . .
    H H13A 0.6325 0.6331 0.8924 0.074 Uiso calc R 1 . .
    C C14 0.5700(4) 0.3595(8) 0.9058(3) 0.0413(12) Uani d . 1 . .
    H H14A 0.5249 0.4292 0.9432 0.050 Uiso calc R 1 . .
    C C15 0.5630(4) 0.1723(7) 0.7609(3) 0.0374(11) Uani d . 1 . .
    H H15A 0.5616 0.0424 0.7455 0.045 Uiso calc R 1 . .
    C C16 0.6300(5) 0.2951(10) 0.7306(4) 0.0539(15) Uani d . 1 . .
    C C17 0.7128(7) 0.2472(14) 0.6679(5) 0.083(2) Uani d . 1 . .
    H H17A 0.7866 0.2892 0.7019 0.099 Uiso calc R 1 . .
    C C18 0.6885(7) 0.3491(16) 0.5733(6) 0.098 Uani d . 1 . .
    H H18A 0.6811 0.4845 0.5831 0.148 Uiso calc R 1 . .
    H H18B 0.6205 0.3002 0.5352 0.148 Uiso calc R 1 . .
    H H18C 0.7487 0.3271 0.5415 0.148 Uiso calc R 1 . .
    C C19 0.7198(7) 0.0228(16) 0.6504(6) 0.103(3) Uani d . 1 . .
    H H19A 0.7720 -0.0013 0.6107 0.155 Uiso calc R 1 . .
    H H19B 0.6477 -0.0243 0.6198 0.155 Uiso calc R 1 . .
    H H19C 0.7441 -0.0416 0.7099 0.155 Uiso calc R 1 . .
    C C20 0.1193(7) 0.0313(11) 0.6079(6) 0.096(3) Uani d . 1 . .
    H H20A 0.1590 -0.0841 0.6306 0.144 Uiso calc R 1 . .
    H H20B 0.1527 0.0896 0.5605 0.144 Uiso calc R 1 . .
    H H20C 0.0429 0.0005 0.5810 0.144 Uiso calc R 1 . .
    C C21 0.0670(7) 0.0619(15) 0.7521(6) 0.088(2) Uani d U 1 . .
    C C22 0.3508(5) 0.2610(10) 0.6074(3) 0.0609(16) Uani d . 1 . .
    H H22A 0.3927 0.3530 0.5797 0.091 Uiso calc R 1 . .
    H H22B 0.2865 0.2218 0.5611 0.091 Uiso calc R 1 . .
    H H22C 0.3966 0.1509 0.6284 0.091 Uiso calc R 1 . .
    C C23 0.6475(4) 0.2278(10) 0.9707(3) 0.0520(15) Uani d . 1 . .
    C C24 0.7590(5) 0.4422(11) 0.9121(4) 0.0631(17) Uani d . 1 . .
    C C25 0.8560(5) 0.1800(12) 1.0236(5) 0.070(2) Uani d . 1 . .
    H H25A 0.8528 0.1827 1.0901 0.084 Uiso calc R 1 . .
    H H25B 0.9222 0.2498 1.0166 0.084 Uiso calc R 1 . .
    C C26 0.8656(7) -0.0272(14) 0.9932(5) 0.090(3) Uani d . 1 . .
    H H26A 0.9292 -0.0860 1.0349 0.109 Uiso calc R 1 . .
    H H26B 0.7995 -0.0966 1.0007 0.109 Uiso calc R 1 . .
loop_
    _atom_site_aniso_label
    _atom_site_aniso_U_11
    _atom_site_aniso_U_22
    _atom_site_aniso_U_33
    _atom_site_aniso_U_12
    _atom_site_aniso_U_13
    _atom_site_aniso_U_23
    N 0.037(2) 0.070(3) 0.049(2) -0.010(2) 0.0038(17) 0.004(3)
    C1 0.046(3) 0.034(3) 0.028(2) 0.002(2) 0.0057(18) 0.004(2)
    O1 0.124(5) 0.110(6) 0.137(6) -0.016(5) 0.033(4) -0.014(5)
    C2 0.041(2) 0.044(3) 0.039(2) 0.002(2) 0.002(2) 0.011(2)
    O2 0.116 0.114 0.114 -0.034 0.071 -0.018
    O3 0.046(2) 0.133(5) 0.067(3) -0.014(3) 0.0006(18) 0.062(3)
    C3 0.050(3) 0.044(3) 0.060(3) 0.004(3) -0.002(2) 0.006(3)
    C4 0.051(3) 0.028(3) 0.053(3) 0.005(2) -0.003(2) -0.001(2)
    O4 0.063(3) 0.124(5) 0.133(5) -0.031(3) 0.000(3) 0.052(4)
    C5 0.060(3) 0.058(4) 0.080(4) 0.005(3) 0.000(3) -0.004(3)
    O5 0.105 0.105 0.105 0.000 0.022 0.000
    C6 0.058(4) 0.058(4) 0.100(5) 0.014(3) -0.023(4) 0.006(4)
    C7 0.078(4) 0.047(4) 0.076(4) 0.018(4) -0.031(4) 0.007(4)
    C8 0.084(4) 0.033(3) 0.059(3) 0.018(3) -0.009(3) 0.001(3)
    C9 0.060(3) 0.031(3) 0.038(3) 0.010(3) -0.002(2) -0.003(2)
    C10 0.056(3) 0.029(2) 0.029(2) 0.007(2) 0.007(2) -0.003(2)
    C11 0.072(4) 0.035(3) 0.060(3) -0.002(3) 0.001(3) 0.010(3)
    C12 0.066(4) 0.047(3) 0.061(4) -0.018(3) 0.011(3) 0.011(3)
    C13 0.067(4) 0.042(3) 0.070(4) -0.002(3) 0.002(3) -0.010(3)
    C14 0.044(3) 0.053(3) 0.027(2) 0.002(2) 0.0063(19) -0.009(2)
    C15 0.053(3) 0.029(2) 0.033(2) 0.001(2) 0.015(2) -0.003(2)
    C16 0.058(3) 0.067(4) 0.040(3) 0.007(3) 0.017(2) 0.007(3)
    C17 0.088(5) 0.108(7) 0.067(4) 0.010(5) 0.051(4) 0.005(5)
    C18 0.098 0.098 0.098 0.000 0.021 0.000
    C19 0.095(6) 0.130(8) 0.096(6) 0.024(6) 0.044(5) -0.034(6)
    C20 0.081(5) 0.049(4) 0.136(7) 0.003(4) -0.029(5) -0.017(5)
    C21 0.071(4) 0.090(6) 0.098(5) 0.009(4) 0.011(4) 0.005(4)
    C22 0.087(4) 0.058(4) 0.030(2) 0.014(4) -0.006(2) -0.007(3)
    C23 0.038(3) 0.079(5) 0.038(3) 0.001(3) 0.005(2) 0.000(3)
    C24 0.055(3) 0.069(4) 0.063(4) -0.018(3) 0.007(3) 0.003(3)
    C25 0.038(3) 0.100(6) 0.064(4) -0.005(3) -0.004(3) 0.012(4)
    C26 0.089(5) 0.107(7) 0.078(5) 0.039(5) 0.022(4) 0.030(5)
_geom_special_details
;
All e.s.d.'s (except the e.s.d. in the dihedral angle between two l.s. planes)
are estimated using the full covariance matrix. The cell e.s.d.'s are taken
into account individually in the estimation of e.s.d.'s in distances, angles
and torsion angles; correlations between e.s.d.'s in cell parameters are only
used when they are defined by crystal symmetry. An approximate (isotropic)
treatment of cell e.s.d.'s is used for estimating e.s.d.'s involving l.s.
planes.
;
loop_
    _geom_bond_atom_site_label_1
    _geom_bond_atom_site_label_2
    _geom_bond_site_symmetry_2
    _geom_bond_distance
    _geom_bond_publ_flag
    N C23 . 1.395(6) ?
    N C24 . 1.407(8) ?
    N C25 . 1.472(7) ?
    C1 C15 . 1.506(6) ?
    C1 C2 . 1.535(7) ?
    C1 C10 . 1.563(7) ?
    C1 C14 . 1.571(6) ?
    O1 C21 . 1.251(12) ?
    C2 C3 . 1.535(7) ?
    C2 H2A . 0.9700 ?
    C2 H2B . 0.9700 ?
    O2 C21 . 1.222(10) ?
    O2 H2C . 0.8500 ?
    O3 C23 . 1.192(8) ?
    C3 C4 . 1.535(7) ?
    C3 H3A . 0.9700 ?
    C3 H3B . 0.9700 ?
    C4 C9 . 1.554(8) ?
    C4 C5 . 1.567(8) ?
    C4 H4A . 0.9800 ?
    O4 C24 . 1.236(7) ?
    C5 C21 . 1.470(11) ?
    C5 C20 . 1.497(10) ?
    C5 C6 . 1.539(9) ?
    O5 C26 . 1.337(9) ?
    O5 H5A . 0.8500 ?
    C6 C7 . 1.491(10) ?
    C6 H6A . 0.9700 ?
    C6 H6B . 0.9700 ?
    C7 C8 . 1.503(8) ?
    C7 H7A . 0.9700 ?
    C7 H7B . 0.9700 ?
    C8 C9 . 1.550(7) ?
    C8 H8A . 0.9700 ?
    C8 H8B . 0.9700 ?
    C9 C22 . 1.541(7) ?
    C9 C10 . 1.556(7) ?
    C10 C11 . 1.548(7) ?
    C10 H10A . 0.9800 ?
    C11 C12 . 1.536(8) ?
    C11 H11A . 0.9700 ?
    C11 H11B . 0.9700 ?
    C12 C16 . 1.489(9) ?
    C12 C13 . 1.551(8) ?
    C12 H12A . 0.9800 ?
    C13 C24 . 1.459(9) ?
    C13 C14 . 1.526(8) ?
    C13 H13A . 0.9800 ?
    C14 C23 . 1.498(8) ?
    C14 H14A . 0.9800 ?
    C15 C16 . 1.322(8) ?
    C15 H15A . 0.9300 ?
    C16 C17 . 1.534(8) ?
    C17 C18 . 1.512(11) ?
    C17 C19 . 1.586(14) ?
    C17 H17A . 0.9800 ?
    C18 H18A . 0.9600 ?
    C18 H18B . 0.9600 ?
    C18 H18C . 0.9600 ?
    C19 H19A . 0.9600 ?
    C19 H19B . 0.9600 ?
    C19 H19C . 0.9600 ?
    C20 H20A . 0.9600 ?
    C20 H20B . 0.9600 ?
    C20 H20C . 0.9600 ?
    C22 H22A . 0.9600 ?
    C22 H22B . 0.9600 ?
    C22 H22C . 0.9600 ?
    C25 C26 . 1.518(13) ?
    C25 H25A . 0.9700 ?
    C25 H25B . 0.9700 ?
    C26 H26A . 0.9700 ?
    C26 H26B . 0.9700 ?
loop_
    _geom_angle_atom_site_label_1
    _geom_angle_atom_site_label_2
    _geom_angle_atom_site_label_3
    _geom_angle_site_symmetry_1
    _geom_angle_site_symmetry_3
    _geom_angle
    _geom_angle_publ_flag
    C23 N C24 . . 110.5(5) ?
    C23 N C25 . . 124.2(5) ?
    C24 N C25 . . 125.1(5) ?
    C15 C1 C2 . . 113.9(4) ?
    C15 C1 C10 . . 109.8(3) ?
    C2 C1 C10 . . 111.4(4) ?
    C15 C1 C14 . . 105.6(4) ?
    C2 C1 C14 . . 111.0(4) ?
    C10 C1 C14 . . 104.6(4) ?
    C1 C2 C3 . . 113.4(4) ?
    C1 C2 H2A . . 108.9 ?
    C3 C2 H2A . . 108.9 ?
    C1 C2 H2B . . 108.9 ?
    C3 C2 H2B . . 108.9 ?
    H2A C2 H2B . . 107.7 ?
    C21 O2 H2C . . 107.4 ?
    C4 C3 C2 . . 109.9(5) ?
    C4 C3 H3A . . 109.7 ?
    C2 C3 H3A . . 109.7 ?
    C4 C3 H3B . . 109.7 ?
    C2 C3 H3B . . 109.7 ?
    H3A C3 H3B . . 108.2 ?
    C3 C4 C9 . . 110.0(4) ?
    C3 C4 C5 . . 114.1(5) ?
    C9 C4 C5 . . 115.5(4) ?
    C3 C4 H4A . . 105.4 ?
    C9 C4 H4A . . 105.4 ?
    C5 C4 H4A . . 105.4 ?
    C21 C5 C20 . . 102.6(7) ?
    C21 C5 C6 . . 111.0(6) ?
    C20 C5 C6 . . 112.1(6) ?
    C21 C5 C4 . . 108.2(5) ?
    C20 C5 C4 . . 115.0(6) ?
    C6 C5 C4 . . 107.7(5) ?
    C26 O5 H5A . . 118.4 ?
    C7 C6 C5 . . 113.8(6) ?
    C7 C6 H6A . . 108.8 ?
    C5 C6 H6A . . 108.8 ?
    C7 C6 H6B . . 108.8 ?
    C5 C6 H6B . . 108.8 ?
    H6A C6 H6B . . 107.7 ?
    C6 C7 C8 . . 110.6(5) ?
    C6 C7 H7A . . 109.5 ?
    C8 C7 H7A . . 109.5 ?
    C6 C7 H7B . . 109.5 ?
    C8 C7 H7B . . 109.5 ?
    H7A C7 H7B . . 108.1 ?
    C7 C8 C9 . . 114.5(5) ?
    C7 C8 H8A . . 108.6 ?
    C9 C8 H8A . . 108.6 ?
    C7 C8 H8B . . 108.6 ?
    C9 C8 H8B . . 108.6 ?
    H8A C8 H8B . . 107.6 ?
    C22 C9 C8 . . 109.7(4) ?
    C22 C9 C4 . . 114.9(5) ?
    C8 C9 C4 . . 107.1(4) ?
    C22 C9 C10 . . 109.9(4) ?
    C8 C9 C10 . . 107.8(4) ?
    C4 C9 C10 . . 107.1(4) ?
    C11 C10 C9 . . 115.8(4) ?
    C11 C10 C1 . . 107.8(4) ?
    C9 C10 C1 . . 114.8(4) ?
    C11 C10 H10A . . 105.9 ?
    C9 C10 H10A . . 105.9 ?
    C1 C10 H10A . . 105.9 ?
    C12 C11 C10 . . 111.3(4) ?
    C12 C11 H11A . . 109.4 ?
    C10 C11 H11A . . 109.4 ?
    C12 C11 H11B . . 109.4 ?
    C10 C11 H11B . . 109.4 ?
    H11A C11 H11B . . 108.0 ?
    C16 C12 C11 . . 110.3(5) ?
    C16 C12 C13 . . 108.0(5) ?
    C11 C12 C13 . . 105.8(5) ?
    C16 C12 H12A . . 110.9 ?
    C11 C12 H12A . . 110.9 ?
    C13 C12 H12A . . 110.9 ?
    C24 C13 C14 . . 105.3(5) ?
    C24 C13 C12 . . 113.6(5) ?
    C14 C13 C12 . . 107.9(5) ?
    C24 C13 H13A . . 110.0 ?
    C14 C13 H13A . . 110.0 ?
    C12 C13 H13A . . 110.0 ?
    C23 C14 C13 . . 105.1(4) ?
    C23 C14 C1 . . 114.6(5) ?
    C13 C14 C1 . . 111.8(4) ?
    C23 C14 H14A . . 108.4 ?
    C13 C14 H14A . . 108.4 ?
    C1 C14 H14A . . 108.4 ?
    C16 C15 C1 . . 115.9(5) ?
    C16 C15 H15A . . 122.1 ?
    C1 C15 H15A . . 122.1 ?
    C15 C16 C12 . . 113.9(5) ?
    C15 C16 C17 . . 126.2(7) ?
    C12 C16 C17 . . 119.8(6) ?
    C18 C17 C16 . . 113.8(7) ?
    C18 C17 C19 . . 108.9(7) ?
    C16 C17 C19 . . 112.0(7) ?
    C18 C17 H17A . . 107.3 ?
    C16 C17 H17A . . 107.3 ?
    C19 C17 H17A . . 107.3 ?
    C17 C18 H18A . . 109.5 ?
    C17 C18 H18B . . 109.5 ?
    H18A C18 H18B . . 109.5 ?
    C17 C18 H18C . . 109.5 ?
    H18A C18 H18C . . 109.5 ?
    H18B C18 H18C . . 109.5 ?
    C17 C19 H19A . . 109.5 ?
    C17 C19 H19B . . 109.5 ?
    H19A C19 H19B . . 109.5 ?
    C17 C19 H19C . . 109.5 ?
    H19A C19 H19C . . 109.5 ?
    H19B C19 H19C . . 109.5 ?
    C5 C20 H20A . . 109.5 ?
    C5 C20 H20B . . 109.5 ?
    H20A C20 H20B . . 109.5 ?
    C5 C20 H20C . . 109.5 ?
    H20A C20 H20C . . 109.5 ?
    H20B C20 H20C . . 109.5 ?
    O2 C21 O1 . . 121.1(9) ?
    O2 C21 C5 . . 115.3(9) ?
    O1 C21 C5 . . 123.6(9) ?
    C9 C22 H22A . . 109.5 ?
    C9 C22 H22B . . 109.5 ?
    H22A C22 H22B . . 109.5 ?
    C9 C22 H22C . . 109.5 ?
    H22A C22 H22C . . 109.5 ?
    H22B C22 H22C . . 109.5 ?
    O3 C23 N . . 120.6(5) ?
    O3 C23 C14 . . 130.7(5) ?
    N C23 C14 . . 108.7(5) ?
    O4 C24 N . . 122.6(6) ?
    O4 C24 C13 . . 127.2(7) ?
    N C24 C13 . . 110.2(5) ?
    N C25 C26 . . 112.7(6) ?
    N C25 H25A . . 109.1 ?
    C26 C25 H25A . . 109.1 ?
    N C25 H25B . . 109.1 ?
    C26 C25 H25B . . 109.1 ?
    H25A C25 H25B . . 107.8 ?
    O5 C26 C25 . . 113.7(7) ?
    O5 C26 H26A . . 108.8 ?
    C25 C26 H26A . . 108.8 ?
    O5 C26 H26B . . 108.8 ?
    C25 C26 H26B . . 108.8 ?
    H26A C26 H26B . . 107.7 ?
loop_
    _geom_torsion_atom_site_label_1
    _geom_torsion_atom_site_label_2
    _geom_torsion_atom_site_label_3
    _geom_torsion_atom_site_label_4
    _geom_torsion_site_symmetry_1
    _geom_torsion_site_symmetry_2
    _geom_torsion_site_symmetry_3
    _geom_torsion_site_symmetry_4
    _geom_torsion
    _geom_torsion_publ_flag
    C15 C1 C2 C3 . . . . -77.6(5) ?
    C10 C1 C2 C3 . . . . 47.3(6) ?
    C14 C1 C2 C3 . . . . 163.3(4) ?
    C1 C2 C3 C4 . . . . -55.8(6) ?
    C2 C3 C4 C9 . . . . 63.4(6) ?
    C2 C3 C4 C5 . . . . -164.9(5) ?
    C3 C4 C5 C21 . . . . 58.1(7) ?
    C9 C4 C5 C21 . . . . -172.9(6) ?
    C3 C4 C5 C20 . . . . -55.9(8) ?
    C9 C4 C5 C20 . . . . 73.1(7) ?
    C3 C4 C5 C6 . . . . 178.3(6) ?
    C9 C4 C5 C6 . . . . -52.8(7) ?
    C21 C5 C6 C7 . . . . 172.6(6) ?
    C20 C5 C6 C7 . . . . -73.3(8) ?
    C4 C5 C6 C7 . . . . 54.2(8) ?
    C5 C6 C7 C8 . . . . -57.6(8) ?
    C6 C7 C8 C9 . . . . 57.4(8) ?
    C7 C8 C9 C22 . . . . 72.0(7) ?
    C7 C8 C9 C4 . . . . -53.3(7) ?
    C7 C8 C9 C10 . . . . -168.3(5) ?
    C3 C4 C9 C22 . . . . 60.7(6) ?
    C5 C4 C9 C22 . . . . -70.2(6) ?
    C3 C4 C9 C8 . . . . -177.1(4) ?
    C5 C4 C9 C8 . . . . 51.9(6) ?
    C3 C4 C9 C10 . . . . -61.7(5) ?
    C5 C4 C9 C10 . . . . 167.3(5) ?
    C22 C9 C10 C11 . . . . 55.9(6) ?
    C8 C9 C10 C11 . . . . -63.6(6) ?
    C4 C9 C10 C11 . . . . -178.6(4) ?
    C22 C9 C10 C1 . . . . -70.8(5) ?
    C8 C9 C10 C1 . . . . 169.7(4) ?
    C4 C9 C10 C1 . . . . 54.7(5) ?
    C15 C1 C10 C11 . . . . -51.5(5) ?
    C2 C1 C10 C11 . . . . -178.7(4) ?
    C14 C1 C10 C11 . . . . 61.4(5) ?
    C15 C1 C10 C9 . . . . 79.2(5) ?
    C2 C1 C10 C9 . . . . -48.0(5) ?
    C14 C1 C10 C9 . . . . -167.9(4) ?
    C9 C10 C11 C12 . . . . -131.2(5) ?
    C1 C10 C11 C12 . . . . -1.1(6) ?
    C10 C11 C12 C16 . . . . 53.9(6) ?
    C10 C11 C12 C13 . . . . -62.6(6) ?
    C16 C12 C13 C24 . . . . 60.7(7) ?
    C11 C12 C13 C24 . . . . 178.9(5) ?
    C16 C12 C13 C14 . . . . -55.6(6) ?
    C11 C12 C13 C14 . . . . 62.5(6) ?
    C24 C13 C14 C23 . . . . 2.6(6) ?
    C12 C13 C14 C23 . . . . 124.2(5) ?
    C24 C13 C14 C1 . . . . -122.3(5) ?
    C12 C13 C14 C1 . . . . -0.7(6) ?
    C15 C1 C14 C23 . . . . -65.5(5) ?
    C2 C1 C14 C23 . . . . 58.4(5) ?
    C10 C1 C14 C23 . . . . 178.7(4) ?
    C15 C1 C14 C13 . . . . 54.0(5) ?
    C2 C1 C14 C13 . . . . 177.9(5) ?
    C10 C1 C14 C13 . . . . -61.9(5) ?
    C2 C1 C15 C16 . . . . -177.4(4) ?
    C10 C1 C15 C16 . . . . 56.9(6) ?
    C14 C1 C15 C16 . . . . -55.3(5) ?
    C1 C15 C16 C12 . . . . -1.6(7) ?
    C1 C15 C16 C17 . . . . -179.9(5) ?
    C11 C12 C16 C15 . . . . -54.7(6) ?
    C13 C12 C16 C15 . . . . 60.5(7) ?
    C11 C12 C16 C17 . . . . 123.8(6) ?
    C13 C12 C16 C17 . . . . -121.0(6) ?
    C15 C16 C17 C18 . . . . 118.0(8) ?
    C12 C16 C17 C18 . . . . -60.3(9) ?
    C15 C16 C17 C19 . . . . -6.0(10) ?
    C12 C16 C17 C19 . . . . 175.7(7) ?
    C20 C5 C21 O2 . . . . -176.4(7) ?
    C6 C5 C21 O2 . . . . -56.5(9) ?
    C4 C5 C21 O2 . . . . 61.5(9) ?
    C20 C5 C21 O1 . . . . 3.9(10) ?
    C6 C5 C21 O1 . . . . 123.8(9) ?
    C4 C5 C21 O1 . . . . -118.1(9) ?
    C24 N C23 O3 . . . . -174.9(6) ?
    C25 N C23 O3 . . . . 0.2(9) ?
    C24 N C23 C14 . . . . 4.6(6) ?
    C25 N C23 C14 . . . . 179.6(5) ?
    C13 C14 C23 O3 . . . . 175.0(7) ?
    C1 C14 C23 O3 . . . . -61.9(8) ?
    C13 C14 C23 N . . . . -4.4(6) ?
    C1 C14 C23 N . . . . 118.7(5) ?
    C23 N C24 O4 . . . . 179.3(7) ?
    C25 N C24 O4 . . . . 4.3(10) ?
    C23 N C24 C13 . . . . -2.9(7) ?
    C25 N C24 C13 . . . . -177.9(6) ?
    C14 C13 C24 O4 . . . . 177.7(7) ?
    C12 C13 C24 O4 . . . . 59.9(10) ?
    C14 C13 C24 N . . . . 0.0(7) ?
    C12 C13 C24 N . . . . -117.9(6) ?
    C23 N C25 C26 . . . . 66.0(8) ?
    C24 N C25 C26 . . . . -119.6(7) ?
    N C25 C26 O5 . . . . 62.4(9) ?
loop_
    _geom_hbond_atom_site_label_D
    _geom_hbond_atom_site_label_H
    _geom_hbond_atom_site_label_A
    _geom_hbond_site_symmetry_A
    _geom_hbond_distance_DH
    _geom_hbond_distance_HA
    _geom_hbond_distance_DA
    _geom_hbond_angle_DHA
    _geom_hbond_publ_flag
    O2 H2c O5 1_455 0.85 2.16 3.010(9) 178 yes
    O5 H5a O4 1_545 0.85 2.34 3.076(10) 145 yes
    C10 H10A O3 2_657 0.98 2.55 3.470(6) 157 yes
    C14 H14A O3 2_657 0.98 2.38 3.316(7) 159 yes
data_global
_journal_date_recd_electronic     2009-08-14
_journal_date_accepted     2009-08-19
_journal_name_full     'Acta Crystallographica, Section E'
_journal_year     2009
_journal_volume     65
_journal_issue     10
_journal_page_first     o2443
_journal_page_last     o2443
_journal_paper_category     QO
_journal_coeditor_code     NG2627
_publ_contact_author_name     'Professor Zhan-qian Song'
_publ_contact_author_address
;
Institute of Chemical Industry of Forest Products
Chinese Academy of Forestry
Nanjing, 210042,
People's Republic of China
;
_publ_contact_author_email     songzq@hotmail.com
_publ_contact_author_fax     '+86-25-85482499'
_publ_contact_author_phone     '+86-25-85482499'
_publ_section_title
;\
15-Hydroxyethyl-19-isopropyl-5,9-dimethyl-14,16-dioxo-15-\
azapentacyclo[10.5.2.0^1,10^.0^4,9^.0^13,17^]nonadec-18-ene-5-carboxylic
acid
;
loop_
    _publ_author_name
    _publ_author_address
    'Xu Xu'
;
Institute of Chemical Industry of Forest Products
Chinese Academy of Forestry
Nanjing 210042,
People's Republic of China
;
    'Zhan-qian Song'
;
Institute of Chemical Industry of Forest Products
Chinese Academy of Forestry
Nanjing 210042,
People's Republic of China
;
    'Shi-bin Shang'
;
Institute of Chemical Industry of Forest Products
Chinese Academy of Forestry
Nanjing 210042,
People's Republic of China
;
    'Hong-xiao Wang'
;
Institute of Chemical Industry of Forest Products
Chinese Academy of Forestry
Nanjing 210042,
People's Republic of China
;
    'Xiao-ping Rao'
;
Institute of Chemical Industry of Forest Products
Chinese Academy of Forestry
Nanjing 210042,
People's Republic of China
;
