# Supplementary material for: 15-Hydroxy­ethyl-19-isopropyl-5,9-dimethyl-14,16-dioxo-15-aza­penta­cyclo­[10.5.2.01,10.04,9.013,17]nona­dec-18-ene-5-carboxylic acid
Source: Acta Crystallogr Sect E Struct Rep Online. 2009 Sep 12;65(Pt 10):o2443. doi: 10.1107/S1600536809032954 (PMC2970322; doi:10.1107/S1600536809032954)
Supplement: Supplementary file 2 [file e-65-o2443-Isup2.hkl]

# 
# h,k,l, Fc-squared, Fo-squared, sigma(Fo-squared) and status flag 
# 
data_I
_shelx_title ' X in P2(1)' 
_shelx_refln_list_code          4 
_shelx_F_calc_maximum      103.27 
_exptl_crystal_F_000       480.00 
_reflns_d_resolution_high  0.8335 
 
loop_ 
 _symmetry_equiv_pos_as_xyz 
 'x, y, z' 
 '-x, y+1/2, -z' 
 
_cell_length_a    12.2740 
_cell_length_b     6.9550 
_cell_length_c    14.4450 
_cell_angle_alpha  90.000 
_cell_angle_beta  102.220 
_cell_angle_gamma  90.000 
 
_shelx_F_squared_multiplier     1.000 
 
loop_ 
 _refln_index_h 
 _refln_index_k 
 _refln_index_l 
 _refln_F_squared_calc 
 _refln_F_squared_meas 
 _refln_F_squared_sigma 
 _refln_observed_status 
   1   0   0      422.72      445.86      2.94 o 
   2   0   0      406.39      487.25      4.05 o 
   3   0   0      501.90      397.88      4.31 o 
   4   0   0     1870.06     1872.64     49.42 o 
   5   0   0      403.79      461.33      5.95 o 
   6   0   0       76.33       74.75      2.83 o 
   7   0   0        2.77        1.79      1.37 o 
   8   0   0      437.26      526.00      8.30 o 
   9   0   0        1.95        1.89      2.15 o 
  10   0   0      169.79      168.16      5.95 o 
  11   0   0      112.39       87.55      4.95 o 
  12   0   0        4.66        1.30      2.80 o 
  13   0   0        0.02        1.72      2.62 o 
  14   0   0       20.67       17.67      3.34 o 
   1   1   0      322.27      335.23      3.29 o 
   2   1   0     1482.86     1508.92     38.01 o 
   3   1   0      496.30      522.67      5.27 o 
   4   1   0      336.02      276.34      4.36 o 
   5   1   0       11.51       18.66      1.60 o 
   6   1   0      192.41      148.90      4.22 o 
   7   1   0      111.19      110.01      2.96 o 
   8   1   0        5.71        1.35      1.83 o 
   9   1   0       68.06       74.33      4.38 o 
  10   1   0        3.99        8.56      2.31 o 
  11   1   0       17.50       19.85      3.42 o 
  12   1   0       23.49       32.90      3.54 o 
  13   1   0       23.46       22.79      3.39 o 
  14   1   0       20.30       22.42      3.66 o 
   0   2   0     1527.36     1710.84     10.33 o 
   1   2   0      678.34      740.51      6.18 o 
   2   2   0       69.15       82.51      3.00 o 
   3   2   0      486.77      526.06      4.54 o 
   4   2   0      815.81      737.35      7.56 o 
   5   2   0       34.20       41.83      2.27 o 
   6   2   0        1.23        0.59      1.47 o 
   7   2   0       96.85       82.22      3.79 o 
   8   2   0       41.12       45.81      3.22 o 
   9   2   0       14.49        7.01      2.70 o 
  10   2   0       14.16       16.77      2.99 o 
  11   2   0        7.33        4.18      3.05 o 
  12   2   0        3.80        2.73      3.11 o 
  13   2   0        1.16        0.71      3.07 o 
   1   3   0      257.74      199.30      4.03 o 
   2   3   0      313.10      323.02      5.16 o 
   3   3   0      530.53      437.43      6.22 o 
   4   3   0       21.94       16.71      1.95 o 
   5   3   0      329.94      407.84      6.92 o 
   6   3   0       43.86       38.69      2.81 o 
   7   3   0      102.38      117.56      5.45 o 
   8   3   0       26.98       23.75      3.25 o 
   9   3   0       96.80      104.62      5.45 o 
  10   3   0       36.44       42.59      4.09 o 
  11   3   0        9.97       17.36      3.22 o 
  12   3   0        7.57        7.78      3.57 o 
  13   3   0        1.90        5.61      2.76 o 
   0   4   0      303.16      332.60      7.15 o 
   1   4   0      172.68      166.05      4.43 o 
   2   4   0      511.64      452.11      7.17 o 
   3   4   0      156.90      143.48      4.53 o 
   4   4   0       42.60       42.73      2.97 o 
   5   4   0       90.84       84.68      4.05 o 
   6   4   0       84.04       97.80      4.52 o 
   7   4   0      112.74      146.76      5.75 o 
   8   4   0      308.30      291.25      8.52 o 
   9   4   0       28.64       26.47      3.79 o 
  10   4   0       26.85       14.69      3.48 o 
  11   4   0        2.41        0.87      2.85 o 
  12   4   0        1.52        0.45      2.86 o 
   1   5   0       37.20       35.35      2.89 o 
   2   5   0       40.78       38.42      3.01 o 
   3   5   0      132.87      128.65      4.97 o 
   4   5   0       56.91       72.04      4.06 o 
   5   5   0       40.50       54.61      3.99 o 
   6   5   0       73.47       69.34      4.70 o 
   7   5   0       25.84       25.79      3.64 o 
   8   5   0        4.20        6.96      2.85 o 
   9   5   0       18.51       16.95      3.91 o 
  10   5   0       18.66       25.97      3.42 o 
  11   5   0        0.14        0.92      2.64 o 
   0   6   0       68.18       71.04      4.35 o 
   1   6   0       32.67       20.36      3.26 o 
   2   6   0        8.45        5.28      2.39 o 
   3   6   0        3.56        0.71      2.63 o 
   4   6   0      101.21       76.14      5.11 o 
   5   6   0       19.85       22.62      3.68 o 
   6   6   0        3.47        2.50      3.24 o 
   7   6   0       26.26       31.18      3.67 o 
   8   6   0       17.58       16.24      3.59 o 
   9   6   0        6.78       10.06      3.04 o 
   1   7   0        5.20        6.88      3.00 o 
   2   7   0       62.54       50.50      4.39 o 
   3   7   0       50.48       55.71      4.52 o 
   4   7   0       33.90       30.92      4.44 o 
   5   7   0       35.87       35.66      4.82 o 
   6   7   0        2.26        5.59      3.31 o 
   7   7   0        0.95        1.79      3.04 o 
   0   8   0        6.09        4.03      3.79 o 
   1   8   0        0.65        5.94      2.83 o 
   2   8   0        1.56        1.77      2.95 o 
   3   8   0        8.38        6.75      3.64 o 
   4   8   0        6.25        4.11      2.82 o 
 -14   0   1       53.50       66.94      5.69 o 
 -13   0   1       14.66       12.82      3.81 o 
 -12   0   1      131.40      140.06      6.84 o 
 -11   0   1        3.46        2.88      3.10 o 
 -10   0   1      338.62      323.09      8.79 o 
  -9   0   1        7.11        7.06      3.46 o 
  -8   0   1      199.70      229.17      7.21 o 
  -7   0   1       94.37       93.50      2.88 o 
  -6   0   1       62.89       53.12      1.22 o 
  -5   0   1       36.07       29.00      1.85 o 
  -4   0   1     3401.92     3598.09     63.21 o 
  -3   0   1     3681.96     3355.66     54.22 o 
  -2   0   1     1385.45     1180.50      6.68 o 
  -1   0   1     1351.19     1047.87     20.13 o 
   0   0   1     3160.17     3429.19    144.43 o 
   1   0   1       54.08       50.25      1.25 o 
   2   0   1     3255.50     3048.37     47.29 o 
   3   0   1       10.47       18.76      2.04 o 
   4   0   1       17.94       16.19      1.08 o 
   5   0   1     2490.50     2285.68     13.75 o 
   6   0   1       17.23       23.68      1.99 o 
   7   0   1       15.05        9.71      1.51 o 
   8   0   1      120.56      123.19      3.73 o 
   9   0   1       16.34       22.12      2.83 o 
  10   0   1       20.08       12.87      2.60 o 
  11   0   1        1.18        2.62      2.31 o 
  12   0   1       14.93       17.14      3.17 o 
  13   0   1       23.46       22.70      3.35 o 
  14   0   1        1.96        0.55      2.36 o 
 -14   1   1        0.57        6.16      2.78 o 
 -13   1   1        2.27        2.64      2.58 o 
 -12   1   1       10.26       11.91      3.35 o 
 -11   1   1       39.50       37.67      3.96 o 
 -10   1   1       19.64       29.38      3.45 o 
  -9   1   1       76.49       65.86      3.91 o 
  -8   1   1       75.70       82.08      3.81 o 
  -7   1   1      225.30      218.52      5.32 o 
  -6   1   1      434.03      453.45      6.67 o 
  -5   1   1      142.86       99.27      3.03 o 
  -4   1   1        1.66        0.74      0.80 o 
  -3   1   1      151.54      130.13      4.24 o 
  -2   1   1       14.66       17.81      1.06 o 
  -1   1   1     6832.01     7262.92     60.40 o 
   0   1   1    10664.88    11720.25    231.56 o 
   1   1   1     1148.96     1241.39     26.71 o 
   2   1   1      974.71      994.90      6.47 o 
   3   1   1     1365.19     1588.77      9.17 o 
   4   1   1      156.31      148.39      3.31 o 
   5   1   1     1296.21     1245.67     10.25 o 
   6   1   1      106.18       95.21      3.62 o 
   7   1   1       90.36       93.76      3.91 o 
   8   1   1      194.13      193.75      6.08 o 
   9   1   1      159.17      186.57      6.22 o 
  10   1   1        0.58        0.54      2.39 o 
  11   1   1      106.30      115.54      5.87 o 
  12   1   1        5.17        2.34      2.83 o 
  13   1   1       20.91       22.81      3.55 o 
  14   1   1        7.14        6.52      3.00 o 
 -14   2   1        2.64        7.23      2.27 o 
 -13   2   1        7.77        3.14      2.83 o 
 -12   2   1        8.78       11.06      2.84 o 
 -11   2   1        2.11        6.70      2.66 o 
 -10   2   1        7.99        3.19      2.58 o 
  -9   2   1      144.15      129.39      5.20 o 
  -8   2   1        7.83       12.29      2.00 o 
  -7   2   1       20.98       18.16      2.32 o 
  -6   2   1      234.00      270.13      5.68 o 
  -5   2   1      118.20      119.06      2.82 o 
  -4   2   1      640.66      574.64      6.64 o 
  -3   2   1      596.82      686.59      6.84 o 
  -2   2   1       42.76       39.39      1.79 o 
  -1   2   1      574.81      497.86      4.84 o 
   0   2   1      286.97      361.69      3.89 o 
   1   2   1      237.35      254.58      4.31 o 
   2   2   1      299.52      301.15      5.04 o 
   3   2   1      832.45      864.91      7.54 o 
   4   2   1      485.71      559.52      7.86 o 
   5   2   1      105.37      119.82      2.99 o 
   6   2   1       62.65       55.07      2.33 o 
   7   2   1      229.97      261.61      6.39 o 
   8   2   1       45.65       47.54      3.28 o 
   9   2   1      100.71      110.52      5.03 o 
  10   2   1       16.85        8.39      3.23 o 
  11   2   1        2.59        4.78      2.87 o 
  12   2   1        6.15        9.44      2.86 o 
  13   2   1        2.94        3.10      3.10 o 
 -13   3   1        3.25        2.02      2.86 o 
 -12   3   1        4.62        5.97      2.33 o 
 -11   3   1       43.88       44.45      4.14 o 
 -10   3   1       21.07       19.58      2.85 o 
  -9   3   1       46.18       67.14      4.06 o 
  -8   3   1      219.15      181.57      6.14 o 
  -7   3   1       71.54       88.88      4.07 o 
  -6   3   1      175.80      199.05      5.33 o 
  -5   3   1      623.53      624.93      8.05 o 
  -4   3   1      257.42      293.53      6.25 o 
  -3   3   1       17.30       17.07      2.45 o 
  -2   3   1      249.89      249.40      3.64 o 
  -1   3   1      489.84      554.60      6.84 o 
   0   3   1      266.56      260.84      2.42 o 
   1   3   1      285.47      241.92      3.16 o 
   2   3   1       48.63       48.00      2.18 o 
   3   3   1      498.29      546.43      7.59 o 
   4   3   1      293.55      342.21      6.09 o 
   5   3   1       32.71       44.93      2.80 o 
   6   3   1      179.90      191.06      5.58 o 
   7   3   1       44.83       45.15      3.25 o 
   8   3   1      279.22      306.51      8.08 o 
   9   3   1       49.25       52.13      4.20 o 
  10   3   1       28.75       34.39      3.84 o 
  11   3   1        3.77        7.15      2.56 o 
  12   3   1        0.93        0.45      2.49 o 
  13   3   1        5.25        1.76      2.98 o 
 -12   4   1        6.52        6.26      2.69 o 
 -11   4   1        5.85        6.71      2.70 o 
 -10   4   1       26.85       17.12      3.12 o 
  -9   4   1       12.84       17.23      2.89 o 
  -8   4   1       67.44       67.84      4.08 o 
  -7   4   1       41.98       44.02      3.28 o 
  -6   4   1      167.55      141.95      4.90 o 
  -5   4   1       67.16       49.98      3.23 o 
  -4   4   1      133.19      140.35      4.54 o 
  -3   4   1      134.76      150.06      5.31 o 
  -2   4   1       55.63       63.90      2.83 o 
  -1   4   1      209.16      218.13      5.06 o 
   0   4   1      152.53      120.26      5.95 o 
   1   4   1       38.32       43.74      2.49 o 
   2   4   1        5.36        5.16      1.35 o 
   3   4   1      139.94      156.25      4.63 o 
   4   4   1       59.48       66.30      3.31 o 
   5   4   1       45.60       29.26      2.95 o 
   6   4   1       33.44       40.05      3.38 o 
   7   4   1       24.82       27.30      3.31 o 
   8   4   1       46.91       41.73      4.00 o 
   9   4   1       11.36       12.12      3.04 o 
  10   4   1        5.69        1.46      3.25 o 
  11   4   1        1.43        3.30      2.76 o 
  12   4   1        4.08        7.28      2.83 o 
 -11   5   1        1.90        0.39      2.71 o 
 -10   5   1        1.69        1.52      2.70 o 
  -9   5   1       40.93       41.44      3.75 o 
  -8   5   1       72.70       77.59      3.67 o 
  -7   5   1       10.75        8.22      2.73 o 
  -6   5   1       17.11       15.82      2.77 o 
  -5   5   1       28.12       24.75      2.93 o 
  -4   5   1       62.63       55.33      3.67 o 
  -3   5   1      108.31      115.67      4.79 o 
  -2   5   1       13.35       12.30      2.04 o 
  -1   5   1        3.71        9.89      2.05 o 
   0   5   1        8.70        6.16      1.34 o 
   1   5   1       19.64       22.30      2.43 o 
   2   5   1       55.57       55.05      3.32 o 
   3   5   1        0.18        0.15      2.22 o 
   4   5   1       39.14       42.02      3.71 o 
   5   5   1       12.21       11.38      2.60 o 
   6   5   1       48.60       30.65      3.93 o 
   7   5   1       36.28       39.58      4.02 o 
   8   5   1        8.73        9.91      2.86 o 
   9   5   1        1.76        1.96      2.91 o 
  10   5   1        4.66        4.75      3.57 o 
  11   5   1        1.37        1.59      2.71 o 
 -10   6   1        5.11        2.60      2.71 o 
  -9   6   1        7.94        1.88      2.99 o 
  -8   6   1        0.07        2.53      2.53 o 
  -7   6   1        1.27        0.90      2.37 o 
  -6   6   1       13.87       16.39      3.13 o 
  -5   6   1       12.69       20.91      3.09 o 
  -4   6   1      141.77      107.50      5.30 o 
  -3   6   1      105.99      103.77      5.30 o 
  -2   6   1       90.99      102.36      4.80 o 
  -1   6   1       94.76       82.97      4.31 o 
   0   6   1       45.31       39.47      5.12 o 
   1   6   1       39.09       32.12      3.48 o 
   2   6   1      159.27      144.39      6.02 o 
   3   6   1       41.30       43.08      3.38 o 
   4   6   1       23.38       21.98      3.51 o 
   5   6   1        9.10       12.47      3.64 o 
   6   6   1       19.82       24.25      3.57 o 
   7   6   1        2.81        2.02      3.13 o 
   8   6   1       21.32       19.25      4.12 o 
   9   6   1        8.83        3.76      3.25 o 
  -7   7   1       15.74        9.03      3.30 o 
  -6   7   1        8.17        6.48      2.80 o 
  -5   7   1        5.94        5.43      2.80 o 
  -4   7   1        6.12        7.07      3.52 o 
  -3   7   1        0.66        0.90      3.15 o 
  -2   7   1       21.02       16.61      3.42 o 
  -1   7   1       19.67       22.20      3.67 o 
   0   7   1        7.80        5.27      2.12 o 
   1   7   1       25.65       30.49      3.90 o 
   2   7   1       42.78       34.25      3.83 o 
   3   7   1       83.17       84.13      5.67 o 
   4   7   1       17.48        7.18      4.08 o 
   5   7   1        4.11        6.75      3.59 o 
   6   7   1        4.31        0.00      3.21 o 
   7   7   1        4.07        6.54      3.00 o 
  -4   8   1        1.08        0.43      2.93 o 
  -3   8   1        0.02        1.86      3.35 o 
  -2   8   1        2.04        2.49      3.11 o 
  -1   8   1        3.93        2.51      2.96 o 
   0   8   1        0.90        0.56      2.26 o 
   1   8   1        5.76        9.28      3.46 o 
   2   8   1        8.73        9.53      3.65 o 
   3   8   1        1.48        4.65      2.98 o 
 -14   0   2        4.45       10.59      3.38 o 
 -13   0   2        0.01        3.98      2.85 o 
 -12   0   2        0.01        0.45      3.23 o 
 -11   0   2        5.27        5.03      2.66 o 
 -10   0   2        0.54        2.76      2.76 o 
  -9   0   2      411.55      465.61      9.55 o 
  -8   0   2       20.18       26.67      2.34 o 
  -7   0   2       45.07       51.92      2.82 o 
  -6   0   2       29.86       31.70      2.03 o 
  -5   0   2      328.61      261.83      4.82 o 
  -4   0   2     2793.45     2779.15     56.55 o 
  -3   0   2        2.79        0.58      0.71 o 
  -2   0   2       12.68       17.09      1.21 o 
  -1   0   2     6346.98     6775.25     57.84 o 
   0   0   2     3492.54     4187.36     38.57 o 
   1   0   2      597.70      655.37      4.94 o 
   2   0   2     8312.94     9060.12     86.63 o 
   3   0   2     2396.57     2408.03     51.58 o 
   4   0   2      847.62      946.20     10.08 o 
   5   0   2      581.77      635.30      7.77 o 
   6   0   2      227.48      193.01      4.87 o 
   7   0   2      216.85      200.28      4.18 o 
   8   0   2      465.59      444.72      8.20 o 
   9   0   2       55.94       50.40      3.52 o 
  10   0   2      227.23      178.41      6.53 o 
  11   0   2       96.89      113.31      5.32 o 
  12   0   2        8.88        5.86      2.56 o 
  13   0   2        7.69        8.96      2.55 o 
 -14   1   2        3.92        3.08      2.86 o 
 -13   1   2       28.77       27.17      3.86 o 
 -12   1   2       98.89       97.04      5.61 o 
 -11   1   2       65.29       62.53      4.60 o 
 -10   1   2       82.08       89.79      5.18 o 
  -9   1   2       45.50       28.43      3.03 o 
  -8   1   2       50.11       43.54      2.99 o 
  -7   1   2        6.60       15.66      1.90 o 
  -6   1   2      532.37      607.35      7.75 o 
  -5   1   2      248.12      306.25      5.18 o 
  -4   1   2      577.54      477.14      5.83 o 
  -3   1   2      942.36     1048.55      7.58 o 
  -2   1   2      659.12      580.91      4.84 o 
  -1   1   2     3571.37     4143.61     50.54 o 
   0   1   2      265.07      234.52      1.92 o 
   1   1   2     1409.53     1573.22     31.56 o 
   2   1   2     1651.48     1721.33     37.15 o 
   3   1   2     1462.46     1168.60      8.31 o 
   4   1   2     1781.00     1771.42     11.39 o 
   5   1   2     1238.88     1343.78     12.15 o 
   6   1   2       98.24      114.75      4.18 o 
   7   1   2       94.39      110.52      5.01 o 
   8   1   2       49.97       65.05      3.68 o 
   9   1   2       96.93       88.81      4.80 o 
  10   1   2       11.13       12.82      2.95 o 
  11   1   2       37.54       50.67      4.16 o 
  12   1   2        0.80        1.90      3.00 o 
  13   1   2        5.83       11.46      3.09 o 
 -14   2   2        1.52        2.86      2.86 o 
 -13   2   2        3.54        5.66      2.69 o 
 -12   2   2       29.98       16.27      3.43 o 
 -11   2   2       46.30       49.82      4.09 o 
 -10   2   2        4.33        5.36      2.64 o 
  -9   2   2       88.00       94.01      3.98 o 
  -8   2   2       33.75       26.89      2.82 o 
  -7   2   2        5.05        6.17      1.73 o 
  -6   2   2       77.84      104.07      3.69 o 
  -5   2   2      206.37      249.03      5.14 o 
  -4   2   2      520.24      443.49      7.23 o 
  -3   2   2      150.35      161.91      3.99 o 
  -2   2   2     1415.75     1294.15      8.22 o 
  -1   2   2     1639.43     1773.29      9.29 o 
   0   2   2      170.13      165.43      7.24 o 
   1   2   2      360.61      392.94      4.66 o 
   2   2   2     1060.95     1239.03      8.66 o 
   3   2   2     2351.27     2356.17     12.77 o 
   4   2   2      187.96      193.36      4.84 o 
   5   2   2      516.50      411.00      6.47 o 
   6   2   2      190.25      201.84      3.91 o 
   7   2   2       94.67      101.62      4.29 o 
   8   2   2       42.14       46.88      3.30 o 
   9   2   2      117.01      119.33      5.13 o 
  10   2   2        6.75       17.45      3.27 o 
  11   2   2        1.57        2.75      2.75 o 
  12   2   2       18.01       16.87      3.38 o 
  13   2   2        0.77        0.69      2.88 o 
 -13   3   2        4.84        0.83      2.81 o 
 -12   3   2        2.29        0.59      2.53 o 
 -11   3   2        9.34        6.64      3.03 o 
 -10   3   2        0.61        0.18      2.61 o 
  -9   3   2      314.01      329.14      8.41 o 
  -8   3   2       81.22       62.86      3.92 o 
  -7   3   2        5.84       14.31      2.39 o 
  -6   3   2      113.68      127.09      4.48 o 
  -5   3   2      142.25      110.81      3.94 o 
  -4   3   2        1.11        2.73      2.16 o 
  -3   3   2      455.23      465.55      6.42 o 
  -2   3   2      622.35      682.56      8.05 o 
  -1   3   2      133.21      134.79      2.34 o 
   0   3   2      335.75      390.84      8.85 o 
   1   3   2      150.78      132.09      3.34 o 
   2   3   2      777.23      739.03      9.06 o 
   3   3   2      838.67      863.90      8.86 o 
   4   3   2      147.28      140.14      4.14 o 
   5   3   2       31.44       27.36      1.95 o 
   6   3   2      109.69      107.89      4.20 o 
   7   3   2       76.72       60.32      3.50 o 
   8   3   2       20.21       14.66      2.68 o 
   9   3   2       80.71       57.67      4.44 o 
  10   3   2       13.57        9.54      2.72 o 
  11   3   2        1.40        1.25      2.67 o 
  12   3   2        3.39        0.00      2.76 o 
 -12   4   2        3.33        8.64      2.42 o 
 -11   4   2       16.35       14.14      3.08 o 
 -10   4   2       13.58        6.90      3.05 o 
  -9   4   2      112.43       89.82      5.25 o 
  -8   4   2       27.90       36.47      3.57 o 
  -7   4   2       85.62       68.61      4.19 o 
  -6   4   2       46.76       69.02      3.84 o 
  -5   4   2      325.65      344.94      7.58 o 
  -4   4   2       17.91       17.93      2.36 o 
  -3   4   2       28.24       28.65      2.37 o 
  -2   4   2       89.43       80.27      2.59 o 
  -1   4   2      667.94      509.47      7.11 o 
   0   4   2       12.78        9.92      2.75 o 
   1   4   2       13.74        8.44      1.64 o 
   2   4   2        8.32        5.47      1.62 o 
   3   4   2       39.21       37.23      2.68 o 
   4   4   2        6.30        0.35      1.69 o 
   5   4   2      105.05      112.83      3.61 o 
   6   4   2      161.78      152.91      5.56 o 
   7   4   2       78.33       95.71      5.05 o 
   8   4   2        9.97        4.88      2.80 o 
   9   4   2       13.69       15.36      3.14 o 
  10   4   2       26.69       16.80      3.46 o 
  11   4   2        9.87        9.13      3.19 o 
  12   4   2        0.79        5.41      2.67 o 
 -11   5   2        0.46        0.98      2.30 o 
 -10   5   2        0.10        2.16      2.34 o 
  -9   5   2        0.29        2.29      2.56 o 
  -8   5   2       19.68       19.80      3.52 o 
  -7   5   2       22.96       27.77      3.23 o 
  -6   5   2        2.69        2.02      2.44 o 
  -5   5   2      170.01      156.52      6.11 o 
  -4   5   2      154.34      155.15      5.87 o 
  -3   5   2       12.65       17.28      2.31 o 
  -2   5   2       24.24       40.27      2.87 o 
  -1   5   2       27.26       34.36      3.13 o 
   0   5   2       30.35       31.77      3.40 o 
   1   5   2       51.90       40.48      3.34 o 
   2   5   2      103.38       89.42      4.38 o 
   3   5   2        6.36        9.08      2.54 o 
   4   5   2       43.14       59.78      4.16 o 
   5   5   2       26.93       32.94      3.58 o 
   6   5   2       25.03       21.99      3.09 o 
   7   5   2       43.85       56.05      4.43 o 
   8   5   2        1.37        1.90      2.87 o 
   9   5   2       13.02       15.60      3.49 o 
  10   5   2        0.57        5.18      2.90 o 
  11   5   2       25.84       26.95      4.04 o 
 -10   6   2        9.96        9.25      2.62 o 
  -9   6   2       10.99        8.34      2.96 o 
  -8   6   2        4.35        1.38      2.87 o 
  -7   6   2        0.80        2.16      2.80 o 
  -6   6   2       16.49       17.23      3.23 o 
  -5   6   2       42.35       39.27      4.41 o 
  -4   6   2       72.18       78.96      5.77 o 
  -3   6   2       18.36       14.91      2.84 o 
  -2   6   2       17.36       16.51      3.24 o 
  -1   6   2       23.04       25.20      3.39 o 
   0   6   2       68.07       85.63      3.49 o 
   1   6   2       34.10       42.41      3.81 o 
   2   6   2       35.74       34.97      4.16 o 
   3   6   2      111.66      108.99      5.75 o 
   4   6   2       42.30       31.78      3.95 o 
   5   6   2        2.96       11.03      3.09 o 
   6   6   2       11.39        7.42      3.38 o 
   7   6   2        4.59        8.21      3.19 o 
   8   6   2        2.05        2.34      2.97 o 
   9   6   2        4.14        3.78      3.14 o 
  -8   7   2       11.30        6.17      3.43 o 
  -7   7   2       16.77       19.42      3.41 o 
  -6   7   2        1.32        2.62      3.26 o 
  -5   7   2       10.75       10.10      3.96 o 
  -4   7   2       42.11       54.02      5.23 o 
  -3   7   2       48.28       40.48      4.98 o 
  -2   7   2       38.39       36.72      4.84 o 
  -1   7   2       27.07       33.82      4.03 o 
   0   7   2       10.63       14.27      2.41 o 
   1   7   2        4.45       11.07      2.95 o 
   2   7   2        3.29        9.52      3.46 o 
   3   7   2        3.46        5.69      3.67 o 
   4   7   2       55.12       52.46      5.42 o 
   5   7   2        1.57        3.13      3.42 o 
   6   7   2        1.79        6.86      2.81 o 
   7   7   2        4.35        3.44      3.09 o 
  -4   8   2        2.48        0.67      3.07 o 
  -3   8   2        0.10        5.87      3.46 o 
  -2   8   2        6.46        4.47      3.16 o 
  -1   8   2        7.75        0.72      4.02 o 
   0   8   2        9.69        9.25      2.51 o 
   1   8   2       16.08       13.64      3.63 o 
   2   8   2       19.13       18.21      4.10 o 
   3   8   2        5.39        1.48      3.25 o 
 -14   0   3        0.11        2.30      2.66 o 
 -13   0   3       52.88       45.72      4.44 o 
 -12   0   3       85.36       85.09      5.69 o 
 -11   0   3       12.99       17.15      4.02 o 
 -10   0   3        3.33        0.69      1.99 o 
  -9   0   3        7.67        5.16      2.15 o 
  -8   0   3      321.72      332.22      6.18 o 
  -7   0   3       69.90       69.10      2.36 o 
  -6   0   3       35.39       29.20      2.09 o 
  -5   0   3      104.46      105.81      3.22 o 
  -4   0   3      168.76      158.81      3.42 o 
  -3   0   3      287.28      296.41      5.11 o 
  -2   0   3     1277.02     1363.98     40.23 o 
  -1   0   3     4667.95     4086.96     52.48 o 
   0   0   3     4375.41     4135.08     90.09 o 
   1   0   3      423.76      334.63      3.62 o 
   2   0   3     3513.94     2915.29     50.96 o 
   3   0   3      943.05     1011.41     11.21 o 
   4   0   3      493.67      447.79      4.75 o 
   5   0   3      931.07     1065.75     10.55 o 
   6   0   3       16.44       20.82      1.96 o 
   7   0   3      114.17      126.16      3.46 o 
   8   0   3      161.73      175.92      6.29 o 
   9   0   3        1.37        2.42      2.42 o 
  10   0   3      172.16      184.22      5.59 o 
  11   0   3       58.30       65.21      4.09 o 
  12   0   3        0.60        0.71      2.29 o 
  13   0   3        3.37        3.17      1.99 o 
 -14   1   3        1.05        2.16      2.77 o 
 -13   1   3        6.53       15.19      3.39 o 
 -12   1   3        8.83       13.79      3.12 o 
 -11   1   3        6.54        9.27      3.00 o 
 -10   1   3      167.16      203.67      6.78 o 
  -9   1   3       57.99       45.36      3.56 o 
  -8   1   3       39.22       25.81      2.58 o 
  -7   1   3       11.55       11.83      1.90 o 
  -6   1   3       47.10       52.94      2.70 o 
  -5   1   3       68.02       74.27      3.21 o 
  -4   1   3      753.11      762.84      7.19 o 
  -3   1   3      570.34      533.97      5.33 o 
  -2   1   3      964.67     1028.44      6.76 o 
  -1   1   3     7480.26     7605.34     75.10 o 
   0   1   3      886.96      787.76      3.94 o 
   1   1   3     1294.44     1443.53     32.74 o 
   2   1   3       98.72       85.14      2.31 o 
   3   1   3      171.03      179.77      2.61 o 
   4   1   3       63.09       52.35      1.65 o 
   5   1   3       21.39       24.76      2.19 o 
   6   1   3       81.25       57.62      3.08 o 
   7   1   3       53.28       57.30      3.85 o 
   8   1   3       39.72       29.34      2.99 o 
   9   1   3       93.79      119.42      5.36 o 
  10   1   3       59.56       63.40      4.65 o 
  11   1   3        4.94        1.63      2.85 o 
  12   1   3       12.53        7.13      3.27 o 
  13   1   3       17.27       15.04      3.35 o 
 -14   2   3        0.66        1.04      2.58 o 
 -13   2   3       10.16        5.19      2.94 o 
 -12   2   3       15.60       13.57      3.15 o 
 -11   2   3       33.80       35.77      4.05 o 
 -10   2   3      100.80      129.85      5.85 o 
  -9   2   3       37.57       37.17      3.27 o 
  -8   2   3       90.26       69.38      3.76 o 
  -7   2   3       48.86       36.13      2.77 o 
  -6   2   3      149.30      157.29      4.67 o 
  -5   2   3      342.85      331.84      6.55 o 
  -4   2   3      406.44      426.69      5.82 o 
  -3   2   3     1055.18     1079.91      8.29 o 
  -2   2   3      139.06      158.65      3.28 o 
  -1   2   3     1549.98     1652.07      9.49 o 
   0   2   3      151.86      129.47      1.96 o 
   1   2   3      117.03      102.40      2.60 o 
   2   2   3     1088.83     1225.38      8.99 o 
   3   2   3      799.21      943.80      8.47 o 
   4   2   3      505.52      577.45      7.22 o 
   5   2   3       92.03       98.97      3.64 o 
   6   2   3       11.45        5.65      1.72 o 
   7   2   3       98.96       84.97      3.95 o 
   8   2   3      333.80      345.62      8.02 o 
   9   2   3        3.31        4.92      2.22 o 
  10   2   3       78.19       76.91      4.74 o 
  11   2   3        4.54        8.52      2.78 o 
  12   2   3        3.01        3.30      2.76 o 
  13   2   3        0.61        0.23      2.73 o 
 -13   3   3        3.49        1.03      2.60 o 
 -12   3   3        7.76        1.41      2.86 o 
 -11   3   3        4.14        0.39      2.56 o 
 -10   3   3        0.39        0.72      2.57 o 
  -9   3   3       18.90       23.25      3.54 o 
  -8   3   3       17.59       20.72      2.97 o 
  -7   3   3      148.16      123.90      4.77 o 
  -6   3   3       79.27       90.62      4.72 o 
  -5   3   3       40.93       41.74      2.75 o 
  -4   3   3      530.62      531.54      7.26 o 
  -3   3   3      368.74      316.87      5.25 o 
  -2   3   3      366.15      412.59      5.93 o 
  -1   3   3      163.44      180.16      4.18 o 
   0   3   3      269.68      249.55      2.44 o 
   1   3   3       33.77       33.50      1.61 o 
   2   3   3      166.55      130.31      3.79 o 
   3   3   3      200.08      194.37      5.62 o 
   4   3   3      160.37      166.45      3.71 o 
   5   3   3        1.24        3.14      1.66 o 
   6   3   3      160.48      186.53      5.54 o 
   7   3   3       10.63       14.94      2.86 o 
   8   3   3       74.48       97.33      4.94 o 
   9   3   3       49.75       54.39      4.33 o 
  10   3   3        6.96        6.28      2.95 o 
  11   3   3        2.73        0.41      2.72 o 
  12   3   3        2.70        2.77      2.67 o 
 -12   4   3        0.26        0.00      2.50 o 
 -11   4   3       10.65        5.85      2.84 o 
 -10   4   3       18.83       17.00      3.34 o 
  -9   4   3       80.72       88.12      5.04 o 
  -8   4   3        8.21        0.52      2.73 o 
  -7   4   3       34.28       31.40      3.09 o 
  -6   4   3      234.91      247.01      6.97 o 
  -5   4   3       21.16       31.81      3.04 o 
  -4   4   3      105.40      102.14      4.26 o 
  -3   4   3       88.19      121.57      4.06 o 
  -2   4   3       37.68       47.55      2.64 o 
  -1   4   3       57.86       73.95      3.13 o 
   0   4   3       44.87       37.50      3.73 o 
   1   4   3        6.70        9.37      1.80 o 
   2   4   3       68.41       58.07      3.16 o 
   3   4   3      102.11      103.31      4.03 o 
   4   4   3       42.55       48.97      3.26 o 
   5   4   3        5.01        1.12      2.03 o 
   6   4   3       84.55       63.63      4.13 o 
   7   4   3      162.70      158.58      6.42 o 
   8   4   3        4.94       14.22      2.60 o 
   9   4   3       10.90       17.72      3.11 o 
  10   4   3        0.05        0.84      2.75 o 
  11   4   3       12.34       10.31      3.38 o 
 -11   5   3        4.96        7.71      2.80 o 
 -10   5   3        4.64       10.38      2.67 o 
  -9   5   3       20.84       21.16      3.71 o 
  -8   5   3       52.69       47.59      4.52 o 
  -7   5   3       78.55      101.50      5.63 o 
  -6   5   3       33.02       28.69      3.40 o 
  -5   5   3       60.11       68.65      4.55 o 
  -4   5   3       14.66       12.84      2.84 o 
  -3   5   3       72.17       82.93      4.41 o 
  -2   5   3       31.48       27.84      2.41 o 
  -1   5   3      128.60      153.76      5.20 o 
   0   5   3       41.80       55.72      2.57 o 
   1   5   3       83.73       90.72      4.53 o 
   2   5   3       61.84       73.13      4.30 o 
   3   5   3       35.01       32.68      3.34 o 
   4   5   3       16.23       12.65      2.68 o 
   5   5   3        9.44       10.62      2.91 o 
   6   5   3        2.48        3.18      2.40 o 
   7   5   3        6.96       10.22      3.05 o 
   8   5   3        8.10        9.55      3.18 o 
   9   5   3        2.41        3.04      2.63 o 
  10   5   3        6.14        6.24      3.08 o 
 -10   6   3        6.01        3.83      2.76 o 
  -9   6   3        0.82        2.63      2.67 o 
  -8   6   3        0.91        2.68      2.96 o 
  -7   6   3       37.63       41.65      4.74 o 
  -6   6   3        3.84        4.67      3.30 o 
  -5   6   3       80.12       84.96      5.99 o 
  -4   6   3       47.18       44.60      4.32 o 
  -3   6   3       86.28       84.03      4.93 o 
  -2   6   3       28.08       25.94      3.12 o 
  -1   6   3       27.17       31.50      4.10 o 
   0   6   3       38.76       42.99      4.66 o 
   1   6   3       33.89       52.21      4.38 o 
   2   6   3       53.93       42.01      4.13 o 
   3   6   3        6.35       13.41      3.29 o 
   4   6   3       21.93       21.73      3.72 o 
   5   6   3        1.94        1.92      2.73 o 
   6   6   3       11.94        6.28      3.57 o 
   7   6   3        7.45       10.19      3.42 o 
   8   6   3        0.36        0.49      3.17 o 
   9   6   3        0.89        5.61      2.69 o 
  -7   7   3        7.30        3.31      3.70 o 
  -6   7   3       11.14       22.05      4.45 o 
  -5   7   3        3.39        2.70      3.46 o 
  -4   7   3        3.86        9.88      3.36 o 
  -3   7   3        6.00        6.04      3.03 o 
  -2   7   3       22.42       29.43      4.16 o 
  -1   7   3        3.43        7.28      3.24 o 
   0   7   3       17.39       25.76      4.88 o 
   1   7   3       51.50       33.04      4.57 o 
   2   7   3       37.32       58.99      5.13 o 
   3   7   3       46.81       63.87      5.25 o 
   4   7   3       31.30       32.54      4.45 o 
   5   7   3        4.84        3.96      3.13 o 
   6   7   3        1.90        4.49      3.17 o 
  -3   8   3        4.49        5.98      3.81 o 
  -2   8   3        7.14       19.13      4.14 o 
  -1   8   3        1.66        2.50      3.80 o 
   0   8   3        0.95        2.77      2.70 o 
   1   8   3       19.50       10.83      4.02 o 
   2   8   3        4.68        2.10      4.07 o 
 -14   0   4        3.83        3.13      3.13 o 
 -13   0   4       21.28       22.53      3.82 o 
 -12   0   4        0.04        0.43      2.96 o 
 -11   0   4       11.40       21.45      3.23 o 
 -10   0   4       16.90       16.77      3.09 o 
  -9   0   4        0.46        0.03      2.80 o 
  -8   0   4       85.32       71.62      3.69 o 
  -7   0   4      362.36      286.73      6.28 o 
  -6   0   4       14.47       21.08      1.86 o 
  -5   0   4      856.97      935.74      9.55 o 
  -4   0   4        0.83        0.97      1.05 o 
  -3   0   4      382.53      374.49      3.73 o 
  -2   0   4      261.43      234.07      3.50 o 
  -1   0   4      119.41      107.68      2.43 o 
   0   0   4      196.70      210.87      4.91 o 
   1   0   4     2414.43     2426.14     44.68 o 
   2   0   4      147.15      180.08      3.72 o 
   3   0   4       99.23      123.52      3.76 o 
   4   0   4      197.53      228.07      4.84 o 
   5   0   4       47.53       67.05      3.19 o 
   6   0   4       28.07       31.66      2.60 o 
   7   0   4       34.06       34.11      2.95 o 
   8   0   4       16.47       23.54      2.73 o 
   9   0   4       42.85       43.00      3.44 o 
  10   0   4       13.46       15.23      3.04 o 
  11   0   4        8.02        1.61      2.57 o 
  12   0   4        5.11        0.37      2.48 o 
  13   0   4        1.53        0.84      1.96 o 
 -14   1   4        1.10        2.12      2.35 o 
 -13   1   4        9.85        7.12      3.12 o 
 -12   1   4       30.75       33.63      3.76 o 
 -11   1   4       71.92       74.24      4.57 o 
 -10   1   4        0.28        1.31      2.66 o 
  -9   1   4       12.71       16.18      2.41 o 
  -8   1   4       31.03       24.11      2.48 o 
  -7   1   4       57.90       50.45      2.13 o 
  -6   1   4      597.96      645.02      8.02 o 
  -5   1   4      239.30      199.34      4.31 o 
  -4   1   4      312.28      293.99      3.66 o 
  -3   1   4      999.69     1044.67      7.77 o 
  -2   1   4      384.75      313.71      4.26 o 
  -1   1   4      334.77      337.30      3.41 o 
   0   1   4      685.46      782.28      9.26 o 
   1   1   4      482.36      487.76      5.87 o 
   2   1   4     1100.68     1226.23      8.73 o 
   3   1   4     1477.81     1592.77     10.97 o 
   4   1   4     1388.51     1432.52     11.42 o 
   5   1   4      233.36      275.36      5.76 o 
   6   1   4        4.89        5.55      1.87 o 
   7   1   4       13.12       15.77      2.56 o 
   8   1   4       52.13       53.46      4.47 o 
   9   1   4      123.23      149.72      6.34 o 
  10   1   4       54.95       65.79      4.74 o 
  11   1   4        0.51        0.21      2.78 o 
  12   1   4        0.43        1.45      2.66 o 
  13   1   4       13.84        9.88      2.96 o 
 -14   2   4        1.53        2.06      2.59 o 
 -13   2   4        8.11        5.99      2.89 o 
 -12   2   4       24.52       21.64      3.64 o 
 -11   2   4        1.88        1.11      2.71 o 
 -10   2   4      213.12      232.70      7.24 o 
  -9   2   4      124.75      135.40      5.46 o 
  -8   2   4       15.87       11.50      2.19 o 
  -7   2   4      170.23      176.63      4.18 o 
  -6   2   4      121.68      110.82      3.83 o 
  -5   2   4      168.04      166.61      4.23 o 
  -4   2   4      560.93      582.12      7.30 o 
  -3   2   4      749.24      831.81      7.63 o 
  -2   2   4     2325.53     2553.23     14.63 o 
  -1   2   4      137.17      125.58      3.08 o 
   0   2   4      646.17      712.79     13.40 o 
   1   2   4      337.00      293.97      4.40 o 
   2   2   4       16.20       22.39      1.69 o 
   3   2   4       48.35       45.11      2.19 o 
   4   2   4      654.25      596.29      7.72 o 
   5   2   4      182.81      173.52      4.85 o 
   6   2   4      369.71      389.74      7.65 o 
   7   2   4      314.88      274.14      6.88 o 
   8   2   4      262.03      242.42      7.02 o 
   9   2   4       71.82       55.86      3.86 o 
  10   2   4       12.63       12.81      3.32 o 
  11   2   4        0.78        1.47      2.75 o 
  12   2   4        1.31        2.99      2.99 o 
 -13   3   4        2.23        1.65      2.48 o 
 -12   3   4        1.14        2.66      2.72 o 
 -11   3   4       22.19       22.39      3.61 o 
 -10   3   4        6.78       15.27      2.99 o 
  -9   3   4       90.58       91.40      4.74 o 
  -8   3   4       17.27       22.21      3.12 o 
  -7   3   4        7.90       11.09      2.22 o 
  -6   3   4      114.58      133.23      4.80 o 
  -5   3   4       52.27       51.52      2.96 o 
  -4   3   4      159.05      169.31      4.45 o 
  -3   3   4      275.28      327.26      5.85 o 
  -2   3   4       12.80       12.74      1.65 o 
  -1   3   4       34.37       33.10      1.98 o 
   0   3   4      446.14      459.62      8.42 o 
   1   3   4      112.00      127.01      3.49 o 
   2   3   4      558.77      619.83      7.71 o 
   3   3   4        0.22        1.06      1.31 o 
   4   3   4       42.74       42.30      2.69 o 
   5   3   4        3.80        3.24      2.06 o 
   6   3   4        2.48        3.37      1.72 o 
   7   3   4       25.16       31.20      3.16 o 
   8   3   4       47.99       38.94      3.53 o 
   9   3   4       11.79       13.46      2.83 o 
  10   3   4       17.76        7.93      2.95 o 
  11   3   4        9.58       15.13      2.97 o 
  12   3   4        1.41        2.50      2.75 o 
 -12   4   4        1.20        1.88      2.60 o 
 -11   4   4        1.31        0.83      2.75 o 
 -10   4   4        7.68        9.24      3.02 o 
  -9   4   4       15.46       14.13      3.67 o 
  -8   4   4       31.37       25.70      3.58 o 
  -7   4   4      102.12      116.78      5.43 o 
  -6   4   4      229.84      177.00      6.23 o 
  -5   4   4      134.22      105.73      4.52 o 
  -4   4   4      164.99      126.75      4.58 o 
  -3   4   4       45.96       61.75      3.26 o 
  -2   4   4        1.85        1.63      1.63 o 
  -1   4   4      101.45      112.33      3.79 o 
   0   4   4       48.06       48.42      1.57 o 
   1   4   4      353.36      275.92      6.17 o 
   2   4   4       10.37       11.04      2.14 o 
   3   4   4       14.06        8.18      2.16 o 
   4   4   4       43.50       43.53      3.41 o 
   5   4   4      109.56      132.42      5.19 o 
   6   4   4       48.64       60.26      4.09 o 
   7   4   4       65.78       60.57      4.43 o 
   8   4   4        2.58        2.48      2.48 o 
   9   4   4       21.33       12.89      3.37 o 
  10   4   4        7.16        3.15      2.74 o 
  11   4   4        6.04        5.90      3.35 o 
 -11   5   4        2.37        2.41      2.93 o 
 -10   5   4        5.52        4.84      3.10 o 
  -9   5   4        9.69        6.34      3.46 o 
  -8   5   4       25.05       27.24      3.83 o 
  -7   5   4       93.98      106.30      6.10 o 
  -6   5   4       56.93       73.45      5.23 o 
  -5   5   4      250.85      252.16      7.71 o 
  -4   5   4       64.66       54.07      4.10 o 
  -3   5   4       17.84       17.15      2.71 o 
  -2   5   4       59.03       52.25      3.37 o 
  -1   5   4       47.65       57.13      3.58 o 
   0   5   4      106.51      117.77      9.06 o 
   1   5   4       84.40      108.29      4.88 o 
   2   5   4      110.13       92.93      4.68 o 
   3   5   4       45.71       46.25      3.92 o 
   4   5   4        7.05        7.98      2.32 o 
   5   5   4       30.01       31.36      3.36 o 
   6   5   4       22.52       27.59      3.59 o 
   7   5   4       22.89       22.57      3.61 o 
   8   5   4        8.49        5.79      3.23 o 
   9   5   4        1.78        1.32      2.85 o 
  10   5   4        9.45       12.95      3.25 o 
 -10   6   4        0.31        2.08      2.87 o 
  -9   6   4        1.94        3.22      3.22 o 
  -8   6   4        0.38        0.26      3.39 o 
  -7   6   4        6.94       10.32      3.80 o 
  -6   6   4        0.83        3.42      3.70 o 
  -5   6   4       23.34       34.37      4.46 o 
  -4   6   4        1.01        4.65      2.95 o 
  -3   6   4        1.91        0.70      2.64 o 
  -2   6   4       10.81        8.16      2.70 o 
  -1   6   4      117.27      124.88      5.80 o 
   0   6   4       31.93       24.99      4.68 o 
   1   6   4       27.65       31.91      3.93 o 
   2   6   4       17.71       12.63      3.70 o 
   3   6   4        1.60        0.41      2.89 o 
   4   6   4       10.26       11.46      3.25 o 
   5   6   4        2.74        3.11      3.11 o 
   6   6   4        2.35        3.39      3.15 o 
   7   6   4       10.78       14.96      3.68 o 
   8   6   4        7.77        7.29      3.10 o 
  -7   7   4        0.33        2.57      3.41 o 
  -6   7   4        5.69       10.47      3.89 o 
  -5   7   4        1.33        2.55      3.83 o 
  -4   7   4        4.59        9.68      3.50 o 
  -3   7   4       10.18        9.77      2.83 o 
  -2   7   4        1.97        6.38      3.08 o 
  -1   7   4        4.14        4.51      3.63 o 
   0   7   4        2.85        3.85      2.68 o 
   1   7   4       19.11       18.31      3.89 o 
   2   7   4       23.17       26.27      4.59 o 
   3   7   4       20.93       18.18      4.27 o 
   4   7   4        4.75        7.08      3.31 o 
   5   7   4        0.25        1.26      3.41 o 
   6   7   4        1.61        2.76      3.25 o 
  -3   8   4        4.03        0.24      3.24 o 
  -2   8   4        9.18        3.90      4.41 o 
  -1   8   4        9.38       11.09      4.59 o 
   0   8   4       39.72       31.13      3.81 o 
   1   8   4       24.27       28.10      4.93 o 
 -14   0   5        0.24        3.48      2.53 o 
 -13   0   5        0.78        0.65      2.74 o 
 -12   0   5        1.20        1.83      2.70 o 
 -11   0   5       14.52       12.37      2.82 o 
 -10   0   5        4.89        5.40      2.42 o 
  -9   0   5        0.92        1.93      1.93 o 
  -8   0   5       54.73       50.20      2.87 o 
  -7   0   5      237.83      218.06      5.60 o 
  -6   0   5       82.38      102.17      4.72 o 
  -5   0   5       16.15       13.21      2.01 o 
  -4   0   5      708.45      611.75      6.78 o 
  -3   0   5      898.20      991.37      9.69 o 
  -2   0   5       74.56       56.93      2.07 o 
  -1   0   5       56.25       55.30      2.72 o 
   0   0   5      149.95      142.17      2.64 o 
   1   0   5      204.98      241.55      3.93 o 
   2   0   5      216.68      211.02      3.93 o 
   3   0   5        9.66        5.69      1.28 o 
   4   0   5        0.90        1.12      1.34 o 
   5   0   5       77.20       89.86      3.80 o 
   6   0   5        7.10        0.77      1.89 o 
   7   0   5        3.33        0.00      2.02 o 
   8   0   5      111.35      100.49      4.74 o 
   9   0   5        0.47        0.68      2.22 o 
  10   0   5        3.56        9.12      2.33 o 
  11   0   5        4.49        0.89      2.29 o 
  12   0   5        5.34        7.20      2.55 o 
 -14   1   5        7.27        6.22      2.64 o 
 -13   1   5       11.41       11.52      3.16 o 
 -12   1   5       15.62       16.43      3.25 o 
 -11   1   5       37.92       22.44      3.42 o 
 -10   1   5       93.10      116.12      5.32 o 
  -9   1   5       70.35       56.76      3.76 o 
  -8   1   5      102.88      118.87      4.52 o 
  -7   1   5        7.69        2.06      1.35 o 
  -6   1   5       14.73       23.55      2.72 o 
  -5   1   5      576.26      606.36      7.25 o 
  -4   1   5     1008.07     1036.68      8.75 o 
  -3   1   5      179.13      196.77      4.45 o 
  -2   1   5     1071.70      935.26      7.86 o 
  -1   1   5      677.65      641.76      6.43 o 
   0   1   5      155.99      152.65      7.47 o 
   1   1   5     1432.70     1428.11      9.63 o 
   2   1   5      217.31      225.89      3.40 o 
   3   1   5      348.69      412.53      6.90 o 
   4   1   5      171.46      160.49      4.34 o 
   5   1   5      117.76      140.13      4.62 o 
   6   1   5      208.57      237.95      6.20 o 
   7   1   5      121.31      138.03      5.60 o 
   8   1   5       13.64       19.30      2.99 o 
   9   1   5      178.35      165.37      6.85 o 
  10   1   5       26.82       24.62      3.75 o 
  11   1   5        7.53        7.99      2.57 o 
  12   1   5        2.54        5.83      2.44 o 
 -14   2   5        1.08        1.01      2.37 o 
 -13   2   5        7.63       13.08      3.48 o 
 -12   2   5       52.77       57.49      4.58 o 
 -11   2   5       14.49       16.49      3.16 o 
 -10   2   5       53.05       50.96      4.20 o 
  -9   2   5       13.85       21.12      2.59 o 
  -8   2   5        5.66        4.75      1.99 o 
  -7   2   5        2.25        7.59      1.55 o 
  -6   2   5      133.92      109.74      3.87 o 
  -5   2   5       84.95      111.33      3.57 o 
  -4   2   5      755.63      636.67      7.34 o 
  -3   2   5      808.72      856.43      8.33 o 
  -2   2   5       96.30       88.91      3.00 o 
  -1   2   5       43.17       49.13      2.59 o 
   0   2   5      528.37      488.03     16.15 o 
   1   2   5      201.88      211.96      3.46 o 
   2   2   5      203.67      207.12      4.41 o 
   3   2   5      234.51      267.40      5.43 o 
   4   2   5       58.83       63.94      3.05 o 
   5   2   5       63.71       56.30      3.01 o 
   6   2   5        9.27        9.01      2.49 o 
   7   2   5      223.64      235.19      6.78 o 
   8   2   5       94.88       94.08      5.02 o 
   9   2   5       31.51       20.28      3.37 o 
  10   2   5       69.53       77.78      4.99 o 
  11   2   5        3.78        6.28      2.99 o 
  12   2   5       26.11       27.22      3.93 o 
 -13   3   5        2.39        0.62      2.36 o 
 -12   3   5        9.15        6.79      3.17 o 
 -11   3   5       24.59       17.77      3.35 o 
 -10   3   5       90.66       80.56      4.88 o 
  -9   3   5        2.88        9.26      2.76 o 
  -8   3   5       31.15       43.86      3.79 o 
  -7   3   5       71.03       66.09      3.56 o 
  -6   3   5        4.64        1.96      1.82 o 
  -5   3   5       15.51       22.83      2.35 o 
  -4   3   5      290.08      310.97      5.12 o 
  -3   3   5      158.40      186.66      5.18 o 
  -2   3   5      211.59      214.18      4.95 o 
  -1   3   5        8.23       12.29      1.51 o 
   0   3   5      126.11      114.55      4.21 o 
   1   3   5        9.44        8.33      1.15 o 
   2   3   5       37.49       37.69      1.71 o 
   3   3   5       33.72       32.51      2.34 o 
   4   3   5       21.29       23.75      2.63 o 
   5   3   5      156.75      126.99      4.98 o 
   6   3   5       24.57       28.37      2.91 o 
   7   3   5       42.84       44.15      3.53 o 
   8   3   5       31.83       37.80      3.93 o 
   9   3   5        5.01        6.82      2.58 o 
  10   3   5       10.41       14.82      3.41 o 
  11   3   5        4.66        4.93      2.56 o 
 -12   4   5        7.35        1.28      2.88 o 
 -11   4   5        0.64        0.42      2.59 o 
 -10   4   5        4.73        1.88      2.90 o 
  -9   4   5      134.73      125.87      6.29 o 
  -8   4   5       71.98       73.40      4.80 o 
  -7   4   5       64.80       52.97      4.08 o 
  -6   4   5       85.46       97.12      4.92 o 
  -5   4   5       72.04       72.45      4.12 o 
  -4   4   5       72.30       64.83      3.83 o 
  -3   4   5        2.62        4.43      1.87 o 
  -2   4   5       82.24       76.31      3.42 o 
  -1   4   5      166.17      168.45      4.84 o 
   0   4   5      114.51      135.25      6.78 o 
   1   4   5        6.86        6.49      1.66 o 
   2   4   5       28.44       22.06      2.44 o 
   3   4   5       31.42       22.90      2.81 o 
   4   4   5        9.21        6.53      2.40 o 
   5   4   5       27.59       18.47      3.15 o 
   6   4   5       24.26       14.36      2.87 o 
   7   4   5       25.35       28.40      3.48 o 
   8   4   5        8.00       10.08      2.42 o 
   9   4   5        2.49        1.21      3.00 o 
  10   4   5        7.23        5.42      2.67 o 
  11   4   5       31.53       28.41      4.09 o 
 -11   5   5        1.70        1.60      3.03 o 
 -10   5   5        1.98        7.20      2.80 o 
  -9   5   5        0.69        6.25      2.82 o 
  -8   5   5        0.45        1.07      3.07 o 
  -7   5   5        8.73       10.90      3.51 o 
  -6   5   5      133.55      140.22      6.67 o 
  -5   5   5       88.13      112.44      5.76 o 
  -4   5   5        5.85        6.71      3.10 o 
  -3   5   5       41.94       51.65      3.95 o 
  -2   5   5       67.56       54.40      3.56 o 
  -1   5   5      318.21      329.39      7.73 o 
   0   5   5       75.32       80.49      4.49 o 
   1   5   5       37.12       26.25      3.25 o 
   2   5   5       21.82       26.30      3.14 o 
   3   5   5       32.43       32.23      3.48 o 
   4   5   5       28.38       23.19      3.39 o 
   5   5   5       42.86       59.18      4.72 o 
   6   5   5       21.23       11.03      3.37 o 
   7   5   5        9.95        4.19      3.26 o 
   8   5   5        6.38        5.63      2.85 o 
   9   5   5       30.25       33.17      3.97 o 
  -9   6   5        5.04        3.40      3.56 o 
  -8   6   5        4.60        1.06      4.18 o 
  -7   6   5        3.67        4.93      3.42 o 
  -6   6   5        7.33        3.65      3.86 o 
  -5   6   5       28.88       39.46      4.36 o 
  -4   6   5       10.15       11.67      3.35 o 
  -3   6   5       13.17       11.51      3.18 o 
  -2   6   5        1.14        2.46      2.76 o 
  -1   6   5       63.13       59.83      4.77 o 
   0   6   5       20.00       27.43      4.81 o 
   1   6   5       18.85       11.98      3.83 o 
   2   6   5        6.62        7.11      3.30 o 
   3   6   5       41.11       42.60      4.51 o 
   4   6   5        8.47       15.01      3.22 o 
   5   6   5       14.74       16.03      3.30 o 
   6   6   5        3.68        2.80      3.01 o 
   7   6   5        9.07        6.78      3.29 o 
   8   6   5        0.66        2.32      3.08 o 
  -7   7   5        2.23        0.00      4.33 o 
  -6   7   5        8.84       14.87      4.06 o 
  -5   7   5        0.86        1.75      3.30 o 
  -4   7   5        8.34       12.15      3.30 o 
  -3   7   5        5.99        7.33      2.70 o 
  -2   7   5        3.15        0.90      3.00 o 
  -1   7   5        9.70        8.29      3.98 o 
   0   7   5       31.53       42.81      3.43 o 
   1   7   5       31.63       19.50      4.79 o 
   2   7   5       22.06       24.98      4.37 o 
   3   7   5        3.78        9.34      3.30 o 
   4   7   5        5.00        2.57      3.54 o 
   5   7   5        0.79        1.03      3.16 o 
 -14   0   6        0.55        2.67      2.67 o 
 -13   0   6        3.42        3.55      2.70 o 
 -12   0   6        2.57        1.78      2.55 o 
 -11   0   6        0.18        1.10      2.56 o 
 -10   0   6       25.70       44.85      3.86 o 
  -9   0   6      116.01       98.73      4.59 o 
  -8   0   6        2.37        2.17      1.90 o 
  -7   0   6       40.56       47.69      2.81 o 
  -6   0   6        1.03        0.09      1.14 o 
  -5   0   6       25.36       30.48      1.92 o 
  -4   0   6       63.54       69.56      3.49 o 
  -3   0   6      193.40      196.72      3.37 o 
  -2   0   6      171.19      186.80      2.82 o 
  -1   0   6       48.18       44.70      1.54 o 
   0   0   6      523.97      607.31      5.13 o 
   1   0   6      639.96      637.88      5.81 o 
   2   0   6       58.80       87.04      3.50 o 
   3   0   6      417.25      409.06      6.41 o 
   4   0   6      135.85      133.15      4.25 o 
   5   0   6      495.56      566.04      8.78 o 
   6   0   6       20.31       24.55      3.66 o 
   7   0   6       32.31       27.14      2.64 o 
   8   0   6        0.49        0.49      2.49 o 
   9   0   6        4.48        6.70      2.29 o 
  10   0   6        0.41        1.05      2.40 o 
  11   0   6        1.15        0.52      2.19 o 
  12   0   6        5.12        7.18      2.37 o 
 -14   1   6        7.55        4.84      2.37 o 
 -13   1   6       11.42       15.32      3.27 o 
 -12   1   6       17.70       26.51      3.67 o 
 -11   1   6        0.94        1.08      2.55 o 
 -10   1   6        8.08        2.80      2.59 o 
  -9   1   6       41.96       51.62      3.49 o 
  -8   1   6       47.75       52.81      3.24 o 
  -7   1   6       10.16        4.36      1.59 o 
  -6   1   6       14.77       18.62      2.59 o 
  -5   1   6      192.50      204.75      3.45 o 
  -4   1   6      177.66      197.43      4.21 o 
  -3   1   6      881.98     1008.47      8.92 o 
  -2   1   6       65.93       57.77      1.96 o 
  -1   1   6     1286.10     1490.07     10.73 o 
   0   1   6       55.33       52.47      1.59 o 
   1   1   6      510.96      515.45      6.42 o 
   2   1   6      204.92      183.58      4.31 o 
   3   1   6      160.38      142.64      4.10 o 
   4   1   6      270.23      359.49      6.91 o 
   5   1   6      169.91      173.24      5.41 o 
   6   1   6      283.52      292.89      7.43 o 
   7   1   6      245.07      270.69      7.70 o 
   8   1   6       17.05       19.17      3.09 o 
   9   1   6       69.02       63.71      4.70 o 
  10   1   6       18.64       20.55      3.77 o 
  11   1   6        2.86        3.45      2.81 o 
  12   1   6       12.98       12.01      3.15 o 
 -14   2   6        1.33        0.40      2.64 o 
 -13   2   6        5.48        2.22      2.96 o 
 -12   2   6        3.21        6.91      2.85 o 
 -11   2   6       82.47       68.00      4.95 o 
 -10   2   6       59.32       53.99      4.57 o 
  -9   2   6       18.82       15.44      2.73 o 
  -8   2   6       21.84       25.55      2.74 o 
  -7   2   6       17.10       19.87      2.45 o 
  -6   2   6       96.12       73.28      3.37 o 
  -5   2   6      400.20      414.43      6.75 o 
  -4   2   6      475.97      463.54      6.74 o 
  -3   2   6      519.72      536.66      7.18 o 
  -2   2   6      226.89      290.28      5.27 o 
  -1   2   6      609.24      671.62      7.70 o 
   0   2   6      651.81      591.98      5.04 o 
   1   2   6       29.85       32.86      2.60 o 
   2   2   6       34.49       27.91      2.02 o 
   3   2   6       56.12       63.65      3.17 o 
   4   2   6       28.33       27.54      2.47 o 
   5   2   6       52.19       52.72      3.18 o 
   6   2   6       95.66      118.62      4.86 o 
   7   2   6       88.60       96.73      4.93 o 
   8   2   6       35.58       36.76      3.46 o 
   9   2   6       49.16       44.03      3.90 o 
  10   2   6        8.93        7.32      3.14 o 
  11   2   6        5.12        5.23      2.96 o 
 -13   3   6        0.88        2.48      2.72 o 
 -12   3   6        2.70        0.63      3.02 o 
 -11   3   6       12.27        5.21      3.38 o 
 -10   3   6       39.98       44.42      4.23 o 
  -9   3   6       21.76       23.58      3.10 o 
  -8   3   6       16.94        9.78      2.37 o 
  -7   3   6       39.97       40.27      3.25 o 
  -6   3   6        3.76        5.50      2.13 o 
  -5   3   6       55.58       57.20      2.47 o 
  -4   3   6       59.71       67.54      3.36 o 
  -3   3   6      183.85      161.96      4.78 o 
  -2   3   6       61.12       43.55      2.69 o 
  -1   3   6      131.65      139.55      4.20 o 
   0   3   6       64.74       50.04      1.92 o 
   1   3   6       68.47       77.14      3.31 o 
   2   3   6       50.11       49.57      2.89 o 
   3   3   6       36.19       42.43      2.71 o 
   4   3   6       46.47       58.76      3.41 o 
   5   3   6       92.87       89.20      4.23 o 
   6   3   6        4.31        1.24      1.90 o 
   7   3   6       16.05        7.29      2.73 o 
   8   3   6       19.02       21.43      3.26 o 
   9   3   6        2.79        6.43      2.62 o 
  10   3   6        3.53        0.21      2.49 o 
  11   3   6        9.47        8.72      2.82 o 
 -12   4   6        1.36        2.19      2.93 o 
 -11   4   6        0.47        2.86      2.82 o 
 -10   4   6        0.19        1.93      3.17 o 
  -9   4   6       11.43       13.57      3.14 o 
  -8   4   6       41.63       34.28      3.92 o 
  -7   4   6        0.89        1.25      2.67 o 
  -6   4   6      164.96      168.16      6.10 o 
  -5   4   6      113.85       93.97      4.65 o 
  -4   4   6      106.25       94.77      4.45 o 
  -3   4   6       35.25       34.22      3.02 o 
  -2   4   6        3.38        3.78      1.95 o 
  -1   4   6      183.98      190.37      5.36 o 
   0   4   6       35.91       36.03      1.96 o 
   1   4   6       17.05       22.41      2.45 o 
   2   4   6       55.09       69.37      3.70 o 
   3   4   6       10.42       14.53      2.50 o 
   4   4   6      202.80      201.33      6.57 o 
   5   4   6       29.77       30.87      3.00 o 
   6   4   6       79.28       95.99      4.99 o 
   7   4   6       12.89        6.25      2.57 o 
   8   4   6        5.07        2.60      2.80 o 
   9   4   6       11.76       11.50      3.12 o 
  10   4   6       17.15       14.63      3.14 o 
 -11   5   6        1.93        3.55      3.05 o 
 -10   5   6        2.88        3.10      3.10 o 
  -9   5   6       22.26       17.80      3.80 o 
  -8   5   6       14.65       20.69      3.94 o 
  -7   5   6       15.47       24.06      3.73 o 
  -6   5   6       42.53       59.61      4.92 o 
  -5   5   6      102.42       96.92      5.42 o 
  -4   5   6       47.57       32.78      3.71 o 
  -3   5   6       56.43       50.37      4.08 o 
  -2   5   6       36.42       34.39      3.45 o 
  -1   5   6      426.03      449.61      9.05 o 
   0   5   6      181.02      196.26      6.72 o 
   1   5   6       36.97       43.46      3.83 o 
   2   5   6        7.25        7.52      2.55 o 
   3   5   6       61.07       69.54      4.71 o 
   4   5   6       38.39       38.90      4.09 o 
   5   5   6       10.06        4.80      3.09 o 
   6   5   6        7.79        7.66      3.01 o 
   7   5   6       10.15       12.39      2.86 o 
   8   5   6        1.98        0.00      3.09 o 
   9   5   6        0.01        0.22      2.87 o 
  -9   6   6        8.37        5.41      3.53 o 
  -8   6   6        0.61        3.52      3.52 o 
  -7   6   6        5.58        4.45      3.54 o 
  -6   6   6       12.72        8.55      3.87 o 
  -5   6   6        6.27        9.98      3.54 o 
  -4   6   6        3.43        2.72      2.77 o 
  -3   6   6       18.04       11.10      3.50 o 
  -2   6   6       57.03       71.99      4.89 o 
  -1   6   6       24.16       25.04      3.59 o 
   0   6   6        1.70        0.37      2.35 o 
   1   6   6       40.81       34.31      4.49 o 
   2   6   6        2.28        0.89      3.11 o 
   3   6   6        9.12       16.29      3.04 o 
   4   6   6       14.69        7.13      3.70 o 
   5   6   6        6.07        4.66      2.94 o 
   6   6   6        2.07        4.93      3.01 o 
   7   6   6       10.80        7.44      3.38 o 
  -7   7   6        3.82        8.59      3.71 o 
  -6   7   6        0.44        2.69      3.86 o 
  -5   7   6        0.94        4.97      3.36 o 
  -4   7   6        1.53        1.59      2.99 o 
  -3   7   6        3.77        3.67      3.03 o 
  -2   7   6        7.25        6.70      3.36 o 
  -1   7   6        3.42        7.19      3.34 o 
   0   7   6        4.60        4.97      2.66 o 
   1   7   6        1.62        0.27      3.39 o 
   2   7   6       39.93       34.39      4.76 o 
   3   7   6       22.77       26.39      4.19 o 
   4   7   6        0.39        1.04      3.36 o 
 -14   0   7        1.10        2.84      2.14 o 
 -13   0   7        9.06        4.87      2.49 o 
 -12   0   7        1.44        2.54      2.17 o 
 -11   0   7        3.00        3.29      2.21 o 
 -10   0   7        0.67        1.52      2.34 o 
  -9   0   7        3.12        5.14      2.22 o 
  -8   0   7       37.89       43.67      3.13 o 
  -7   0   7      140.06      163.93      5.12 o 
  -6   0   7      217.50      204.82      5.23 o 
  -5   0   7       94.38       79.95      3.14 o 
  -4   0   7       23.65       26.24      2.76 o 
  -3   0   7      355.13      382.81      6.14 o 
  -2   0   7       21.79       17.54      1.58 o 
  -1   0   7       84.24       90.26      4.34 o 
   0   0   7      100.50       67.77      2.62 o 
   1   0   7       30.62       23.79      1.33 o 
   2   0   7        9.58        4.89      1.31 o 
   3   0   7      396.36      323.41      6.25 o 
   4   0   7      396.69      485.83      7.98 o 
   5   0   7       36.37       28.85      2.89 o 
   6   0   7       66.91       73.61      4.57 o 
   7   0   7        0.09        0.78      2.25 o 
   8   0   7      107.68      118.68      5.99 o 
   9   0   7        1.35        2.20      2.20 o 
  10   0   7        4.87        1.57      2.32 o 
  11   0   7        2.58        1.33      2.29 o 
 -14   1   7        3.60        0.58      2.61 o 
 -13   1   7        3.18        1.78      2.25 o 
 -12   1   7       17.02       24.79      3.17 o 
 -11   1   7       21.05       14.99      2.99 o 
 -10   1   7       32.91       43.14      3.75 o 
  -9   1   7      123.41      109.89      4.99 o 
  -8   1   7       25.91       28.42      3.08 o 
  -7   1   7       47.17       40.60      2.99 o 
  -6   1   7        7.09        8.87      1.44 o 
  -5   1   7      262.93      273.39      4.49 o 
  -4   1   7       99.54      124.09      3.69 o 
  -3   1   7       14.95       15.87      1.87 o 
  -2   1   7       28.89       30.70      2.16 o 
  -1   1   7      185.96      216.17      4.00 o 
   0   1   7       39.49       29.89      1.51 o 
   1   1   7      235.53      197.61      4.62 o 
   2   1   7       10.89        4.85      1.60 o 
   3   1   7       46.35       54.85      2.98 o 
   4   1   7      332.76      300.46      7.03 o 
   5   1   7      327.01      348.04      8.01 o 
   6   1   7      139.50      165.91      6.55 o 
   7   1   7       36.52       44.23      3.66 o 
   8   1   7        3.38        6.25      2.40 o 
   9   1   7        1.42        1.22      2.99 o 
  10   1   7        0.06        0.00      2.53 o 
  11   1   7        4.32        4.78      2.73 o 
 -13   2   7       11.84       18.71      3.09 o 
 -12   2   7        4.69        5.73      3.32 o 
 -11   2   7       24.73       24.13      2.97 o 
 -10   2   7        1.03        3.32      2.57 o 
  -9   2   7       47.17       33.66      3.50 o 
  -8   2   7        7.87       16.29      2.55 o 
  -7   2   7       52.42       56.51      3.29 o 
  -6   2   7      184.88      176.82      5.30 o 
  -5   2   7       54.23       40.96      2.55 o 
  -4   2   7       27.11       36.95      3.28 o 
  -3   2   7      476.47      453.31      7.09 o 
  -2   2   7      690.06      754.69      8.89 o 
  -1   2   7      327.96      373.87      6.29 o 
   0   2   7       68.12       67.23      2.15 o 
   1   2   7      257.42      289.43      5.66 o 
   2   2   7      106.92       82.49      3.50 o 
   3   2   7      322.54      330.45      6.95 o 
   4   2   7       77.03       91.48      4.08 o 
   5   2   7        9.06        7.05      2.28 o 
   6   2   7      203.20      177.16      6.01 o 
   7   2   7       41.37       33.67      3.50 o 
   8   2   7       34.79       41.04      3.62 o 
   9   2   7       19.42       19.69      3.50 o 
  10   2   7        2.20        3.32      2.30 o 
  11   2   7       12.11        7.08      3.25 o 
 -13   3   7        6.55        6.22      2.87 o 
 -12   3   7        6.84        2.53      3.21 o 
 -11   3   7        2.92        6.14      3.01 o 
 -10   3   7        3.27        3.30      2.74 o 
  -9   3   7        8.71       14.18      2.82 o 
  -8   3   7       19.09       14.17      2.66 o 
  -7   3   7       37.84       28.88      3.23 o 
  -6   3   7       39.48       37.50      3.02 o 
  -5   3   7        8.38       13.37      2.26 o 
  -4   3   7       56.11       45.42      3.14 o 
  -3   3   7       30.55       30.74      2.63 o 
  -2   3   7       77.04       73.14      3.55 o 
  -1   3   7      165.24      156.65      4.72 o 
   0   3   7      152.83      191.39     10.62 o 
   1   3   7       45.32       33.72      2.62 o 
   2   3   7       12.65       16.61      2.05 o 
   3   3   7       37.62       26.83      2.84 o 
   4   3   7        6.04        3.43      2.14 o 
   5   3   7       10.03        9.47      2.43 o 
   6   3   7       17.05       15.28      2.98 o 
   7   3   7        9.01        8.30      2.54 o 
   8   3   7       10.50       14.77      3.04 o 
   9   3   7       11.49        5.41      2.91 o 
  10   3   7        6.45        6.29      2.34 o 
 -12   4   7        5.15        7.57      2.81 o 
 -11   4   7        2.53        2.26      2.57 o 
 -10   4   7        6.36        3.61      3.61 o 
  -9   4   7        5.53        1.90      2.88 o 
  -8   4   7        2.35        7.78      3.01 o 
  -7   4   7       29.67       31.55      3.70 o 
  -6   4   7       29.00       35.78      3.98 o 
  -5   4   7       38.42       32.06      3.25 o 
  -4   4   7       16.72       24.07      3.05 o 
  -3   4   7       31.96       21.13      2.64 o 
  -2   4   7      171.10      169.39      5.60 o 
  -1   4   7      192.61      178.55      5.77 o 
   0   4   7       31.11       23.87      4.68 o 
   1   4   7      180.74      192.38      5.94 o 
   2   4   7       52.12       31.82      3.19 o 
   3   4   7       10.57       12.30      2.41 o 
   4   4   7       47.63       40.55      3.97 o 
   5   4   7        8.27        9.47      2.69 o 
   6   4   7        6.52        6.60      2.94 o 
   7   4   7        3.90        4.20      2.89 o 
   8   4   7        9.90        2.66      2.96 o 
   9   4   7        5.62        5.57      2.88 o 
 -11   5   7        7.81        6.81      3.48 o 
 -10   5   7        3.83        4.00      3.71 o 
  -9   5   7        4.40        6.94      3.53 o 
  -8   5   7        2.40        6.93      3.29 o 
  -7   5   7        6.52        0.90      3.75 o 
  -6   5   7       81.94       90.85      5.65 o 
  -5   5   7       13.79       14.22      3.45 o 
  -4   5   7       79.49       66.81      5.00 o 
  -3   5   7      149.76      148.54      6.20 o 
  -2   5   7      109.95      105.24      5.20 o 
  -1   5   7      101.51      109.05      5.43 o 
   0   5   7        4.97        5.86      1.85 o 
   1   5   7       53.53       57.30      4.13 o 
   2   5   7        5.02       10.38      2.74 o 
   3   5   7       94.87       70.30      5.06 o 
   4   5   7       99.27       88.98      5.43 o 
   5   5   7        0.16        1.88      2.95 o 
   6   5   7        6.96        2.34      3.34 o 
   7   5   7       12.91       10.39      3.26 o 
   8   5   7       20.06       15.76      3.67 o 
  -9   6   7       10.43       16.30      3.87 o 
  -8   6   7        2.52        5.20      3.36 o 
  -7   6   7       11.38       11.04      3.52 o 
  -6   6   7       24.18       18.81      4.14 o 
  -5   6   7       15.62       10.88      3.49 o 
  -4   6   7       22.10       31.32      3.81 o 
  -3   6   7        9.81       11.83      3.40 o 
  -2   6   7        6.46        8.21      2.95 o 
  -1   6   7       34.06       31.16      3.80 o 
   0   6   7       14.12       15.75      2.56 o 
   1   6   7       66.87       66.77      4.80 o 
   2   6   7       62.85       74.37      5.39 o 
   3   6   7       16.75       12.53      3.78 o 
   4   6   7        2.78        0.93      3.28 o 
   5   6   7        2.06        1.41      3.00 o 
   6   6   7       10.98       11.23      3.03 o 
  -6   7   7        1.53        4.23      3.28 o 
  -5   7   7        6.18        6.41      3.58 o 
  -4   7   7       11.17       10.32      3.57 o 
  -3   7   7        8.72       10.62      3.30 o 
  -2   7   7        0.20        3.21      3.21 o 
  -1   7   7        7.34        4.79      3.73 o 
   0   7   7       15.22       10.88      2.77 o 
   1   7   7        8.05       13.49      4.02 o 
   2   7   7       10.47       17.26      4.02 o 
   3   7   7        8.15        8.58      3.68 o 
 -14   0   8        5.49        5.69      2.41 o 
 -13   0   8        4.23        2.19      2.23 o 
 -12   0   8        0.01        0.78      2.45 o 
 -11   0   8        3.12        1.65      2.28 o 
 -10   0   8       27.98       44.39      3.82 o 
  -9   0   8        2.87        1.72      2.05 o 
  -8   0   8       11.55       11.50      2.16 o 
  -7   0   8        3.42        4.78      2.06 o 
  -6   0   8       25.54       22.42      2.43 o 
  -5   0   8      252.12      216.15      5.41 o 
  -4   0   8      222.67      168.77      4.52 o 
  -3   0   8      262.23      291.26      5.88 o 
  -2   0   8        0.40        2.14      1.46 o 
  -1   0   8      478.07      485.24      7.28 o 
   0   0   8      595.65      693.03     18.07 o 
   1   0   8       11.46       11.86      1.81 o 
   2   0   8      188.30      178.09      4.93 o 
   3   0   8      284.58      298.88      6.53 o 
   4   0   8      511.32      576.55      9.23 o 
   5   0   8       41.15       31.30      3.19 o 
   6   0   8      202.14      201.08      6.51 o 
   7   0   8        7.85        3.82      2.62 o 
   8   0   8       92.39       71.71      4.61 o 
   9   0   8        7.86        3.34      2.43 o 
  10   0   8        6.24        3.59      2.43 o 
  11   0   8       11.89        9.60      2.72 o 
 -14   1   8        3.79        6.94      2.55 o 
 -13   1   8        2.22        2.36      2.63 o 
 -12   1   8       14.68        7.89      2.71 o 
 -11   1   8        8.13       17.94      3.24 o 
 -10   1   8       27.52       31.29      3.39 o 
  -9   1   8        3.11        4.36      2.01 o 
  -8   1   8       70.82       55.18      3.65 o 
  -7   1   8      322.85      272.32      6.64 o 
  -6   1   8       28.37       37.23      2.83 o 
  -5   1   8      175.91      170.35      4.93 o 
  -4   1   8       66.94       78.91      2.66 o 
  -3   1   8       55.93       69.83      3.13 o 
  -2   1   8      113.42      128.91      4.06 o 
  -1   1   8       11.61       12.29      1.58 o 
   0   1   8       12.32       11.80      1.36 o 
   1   1   8       15.88        9.25      1.83 o 
   2   1   8       76.37       82.03      3.65 o 
   3   1   8      159.12      142.51      5.12 o 
   4   1   8        0.96        6.55      1.88 o 
   5   1   8      125.57      137.75      5.74 o 
   6   1   8      224.53      213.46      7.04 o 
   7   1   8        7.75        4.49      2.87 o 
   8   1   8       32.16       38.74      3.98 o 
   9   1   8       12.03        4.18      3.00 o 
  10   1   8        3.13        0.42      2.58 o 
  11   1   8       13.61       10.28      2.76 o 
 -13   2   8        4.01        0.19      2.88 o 
 -12   2   8       16.12       19.91      3.51 o 
 -11   2   8        2.17        2.10      2.60 o 
 -10   2   8       47.84       34.55      3.78 o 
  -9   2   8      129.42      119.37      5.61 o 
  -8   2   8       44.23       48.78      3.92 o 
  -7   2   8       79.16       81.48      3.45 o 
  -6   2   8       17.37       18.85      2.29 o 
  -5   2   8        9.08       11.00      2.01 o 
  -4   2   8       66.04       51.50      3.11 o 
  -3   2   8       57.51       35.54      2.61 o 
  -2   2   8       12.68       11.56      1.65 o 
  -1   2   8      405.15      373.94      6.80 o 
   0   2   8      341.89      420.03      5.11 o 
   1   2   8       75.69       88.91      2.96 o 
   2   2   8      188.84      219.31      6.00 o 
   3   2   8       83.01       98.14      4.51 o 
   4   2   8       42.07       37.42      3.13 o 
   5   2   8       80.74       66.67      4.23 o 
   6   2   8       35.70       43.60      3.77 o 
   7   2   8       34.61       40.85      3.75 o 
   8   2   8        5.72        8.14      2.57 o 
   9   2   8        5.94        7.24      2.72 o 
  10   2   8        9.57        7.36      3.00 o 
 -13   3   8        4.02        4.77      3.16 o 
 -12   3   8        9.44        7.43      3.19 o 
 -11   3   8        0.22        1.68      3.02 o 
 -10   3   8       29.71       34.24      3.70 o 
  -9   3   8       13.64       13.09      3.05 o 
  -8   3   8       68.16       79.44      4.58 o 
  -7   3   8       65.98       61.67      4.18 o 
  -6   3   8       12.28       13.04      2.35 o 
  -5   3   8       33.02       20.89      2.75 o 
  -4   3   8       78.52      102.54      4.53 o 
  -3   3   8       43.94       25.61      2.60 o 
  -2   3   8       38.60       48.76      3.59 o 
  -1   3   8       62.71       51.31      3.30 o 
   0   3   8      226.88      246.08     13.93 o 
   1   3   8      208.19      190.41      5.70 o 
   2   3   8       54.65       38.47      3.19 o 
   3   3   8      185.52      194.96      6.33 o 
   4   3   8       11.29       14.47      2.71 o 
   5   3   8       52.57       48.50      3.70 o 
   6   3   8        0.12        1.09      2.45 o 
   7   3   8       59.02       52.54      4.43 o 
   8   3   8       41.23       37.89      4.02 o 
   9   3   8        8.70        7.76      3.13 o 
  10   3   8        3.73        1.21      2.58 o 
 -12   4   8       12.37       10.16      3.00 o 
 -11   4   8        5.51        7.37      3.31 o 
 -10   4   8        3.40        7.30      2.97 o 
  -9   4   8        4.01        7.93      3.28 o 
  -8   4   8        4.57        2.08      2.86 o 
  -7   4   8       54.23       61.59      4.64 o 
  -6   4   8       61.58       73.88      4.87 o 
  -5   4   8        3.37        6.90      2.87 o 
  -4   4   8      136.34      126.54      5.49 o 
  -3   4   8       59.32       59.95      3.86 o 
  -2   4   8      230.33      268.25      7.42 o 
  -1   4   8       95.53       92.69      4.53 o 
   0   4   8       40.70       36.57      2.37 o 
   1   4   8        8.98        5.43      2.29 o 
   2   4   8        0.90        1.63      2.59 o 
   3   4   8       73.93       82.78      5.04 o 
   4   4   8       48.45       55.42      3.35 o 
   5   4   8       39.16       33.10      3.56 o 
   6   4   8        2.81        0.21      2.90 o 
   7   4   8        8.59        2.06      3.28 o 
   8   4   8       25.99       20.57      3.61 o 
   9   4   8       27.83       25.26      3.28 o 
 -10   5   8       12.68       21.70      3.81 o 
  -9   5   8        3.75        5.84      3.44 o 
  -8   5   8        9.82       15.46      3.48 o 
  -7   5   8       44.40       47.06      4.73 o 
  -6   5   8       68.38       67.63      5.18 o 
  -5   5   8       44.40       38.71      3.99 o 
  -4   5   8        5.89        5.83      3.14 o 
  -3   5   8        5.75        5.88      3.10 o 
  -2   5   8       41.90       45.07      3.93 o 
  -1   5   8       57.32       60.66      4.58 o 
   0   5   8       63.20       68.17      3.14 o 
   1   5   8       23.09       22.90      3.32 o 
   2   5   8        4.73        0.39      3.10 o 
   3   5   8       17.33       14.76      3.57 o 
   4   5   8       21.26       18.39      3.95 o 
   5   5   8        1.53        4.54      2.66 o 
   6   5   8        3.20        1.75      2.85 o 
   7   5   8        3.05        6.11      2.43 o 
  -8   6   8        1.10        2.20      3.32 o 
  -7   6   8        2.31        4.76      3.80 o 
  -6   6   8       11.75       13.78      3.69 o 
  -5   6   8        2.03        5.19      3.24 o 
  -4   6   8       56.22       54.77      4.75 o 
  -3   6   8       41.26       31.94      3.99 o 
  -2   6   8        4.39        2.07      3.28 o 
  -1   6   8       15.55       16.05      3.76 o 
   0   6   8        0.02        1.52      2.12 o 
   1   6   8        0.60        1.15      2.84 o 
   2   6   8        3.82        4.67      3.59 o 
   3   6   8        2.54        2.39      2.94 o 
   4   6   8        7.14        4.52      3.45 o 
   5   6   8        1.78        3.79      2.75 o 
   6   6   8        7.84        4.85      2.91 o 
  -5   7   8        9.40        7.07      3.78 o 
  -4   7   8        0.64        0.00      2.95 o 
  -3   7   8        3.75        3.17      3.58 o 
  -2   7   8        8.61       11.55      3.41 o 
  -1   7   8        2.62        0.49      3.66 o 
   0   7   8        3.34        5.32      2.53 o 
   1   7   8       28.06       24.94      4.32 o 
   2   7   8       43.15       40.62      4.99 o 
 -13   0   9        0.11        1.38      2.63 o 
 -12   0   9        0.48        2.14      2.28 o 
 -11   0   9        5.82        5.05      2.58 o 
 -10   0   9        4.12        6.39      2.90 o 
  -9   0   9       48.43       52.00      4.04 o 
  -8   0   9      133.95      111.83      4.86 o 
  -7   0   9      447.06      377.75      8.16 o 
  -6   0   9       51.39       65.07      3.40 o 
  -5   0   9       60.54       72.15      3.57 o 
  -4   0   9        2.00        0.23      1.51 o 
  -3   0   9       23.93       24.62      1.76 o 
  -2   0   9      477.84      425.89      7.72 o 
  -1   0   9        0.06        0.84      2.59 o 
   0   0   9      117.00      133.65      4.00 o 
   1   0   9        7.10        1.68      1.66 o 
   2   0   9        1.97        1.98      1.53 o 
   3   0   9       26.56       15.35      2.31 o 
   4   0   9      148.96      194.12      6.37 o 
   5   0   9      132.94      135.38      5.62 o 
   6   0   9       18.08       27.51      3.22 o 
   7   0   9       17.24        7.01      2.90 o 
   8   0   9        1.73        1.42      2.34 o 
   9   0   9        4.79        0.89      2.45 o 
  10   0   9        1.23        3.00      2.20 o 
 -13   1   9        0.64        2.73      2.55 o 
 -12   1   9        8.85        4.27      2.55 o 
 -11   1   9       19.26        8.60      3.14 o 
 -10   1   9       15.30       16.94      3.03 o 
  -9   1   9       19.69       18.17      2.97 o 
  -8   1   9       93.69      118.92      5.02 o 
  -7   1   9      142.07      143.26      5.18 o 
  -6   1   9       49.93       54.47      3.46 o 
  -5   1   9       42.73       46.12      3.12 o 
  -4   1   9       66.66       82.15      3.65 o 
  -3   1   9       46.90       41.32      2.74 o 
  -2   1   9       34.18       31.70      2.66 o 
  -1   1   9       39.64       31.96      2.63 o 
   0   1   9        9.34        5.29      1.51 o 
   1   1   9       23.36       24.02      2.47 o 
   2   1   9       62.70       80.96      4.13 o 
   3   1   9        3.54        3.87      1.86 o 
   4   1   9       23.72       20.34      3.40 o 
   5   1   9       73.94       85.61      5.07 o 
   6   1   9      123.96      109.15      5.95 o 
   7   1   9        4.77        8.65      2.72 o 
   8   1   9       22.52       16.88      3.70 o 
   9   1   9       10.18       12.81      3.13 o 
  10   1   9        7.43        4.06      2.80 o 
 -13   2   9        0.01        0.00      2.45 o 
 -12   2   9        0.61        2.42      2.75 o 
 -11   2   9        6.00        5.34      3.02 o 
 -10   2   9       32.81       23.72      3.36 o 
  -9   2   9       14.76       15.87      2.86 o 
  -8   2   9      116.23      107.40      5.27 o 
  -7   2   9       36.93       36.86      3.35 o 
  -6   2   9        1.48        6.06      2.12 o 
  -5   2   9       96.14      104.97      3.54 o 
  -4   2   9       24.04       15.46      2.53 o 
  -3   2   9       57.30       56.08      3.45 o 
  -2   2   9       24.72       12.43      1.83 o 
  -1   2   9      142.65      122.97      4.59 o 
   0   2   9      244.12      220.23      4.88 o 
   1   2   9        9.32        8.76      2.37 o 
   2   2   9       69.44       70.03      3.75 o 
   3   2   9       36.85       36.39      3.52 o 
   4   2   9       17.22       11.43      2.64 o 
   5   2   9       63.30       59.23      4.27 o 
   6   2   9       35.11       24.43      3.48 o 
   7   2   9       31.32       15.55      3.39 o 
   8   2   9       10.95       13.02      2.98 o 
   9   2   9        6.43        3.84      2.95 o 
  10   2   9        6.96        4.41      2.93 o 
 -12   3   9        9.61        6.43      3.11 o 
 -11   3   9        1.51        0.87      2.77 o 
 -10   3   9       32.38       34.28      3.85 o 
  -9   3   9       49.98       58.15      4.45 o 
  -8   3   9       45.15       44.90      3.52 o 
  -7   3   9       91.90      103.19      5.38 o 
  -6   3   9       51.85       60.25      4.17 o 
  -5   3   9        7.50        8.89      2.46 o 
  -4   3   9        4.16        2.42      2.42 o 
  -3   3   9       32.75       50.26      3.63 o 
  -2   3   9       53.68       65.78      4.06 o 
  -1   3   9      190.03      208.50      6.10 o 
   0   3   9       62.57       68.96      2.84 o 
   1   3   9       89.73       79.80      4.52 o 
   2   3   9      102.97      118.87      5.52 o 
   3   3   9      107.37       89.45      4.86 o 
   4   3   9       27.80       32.54      3.17 o 
   5   3   9        0.98        2.61      2.45 o 
   6   3   9        2.68        4.73      3.10 o 
   7   3   9        6.62       10.63      2.94 o 
   8   3   9       33.95       31.01      3.85 o 
   9   3   9       11.21       11.59      2.88 o 
 -11   4   9        2.74        3.30      3.32 o 
 -10   4   9        1.25        3.99      2.69 o 
  -9   4   9        2.02        2.05      2.96 o 
  -8   4   9        3.35        2.19      3.41 o 
  -7   4   9       31.45       24.40      3.79 o 
  -6   4   9       18.55       32.82      3.58 o 
  -5   4   9        6.87        2.40      3.02 o 
  -4   4   9       19.30       20.50      3.25 o 
  -3   4   9      105.40      128.12      5.66 o 
  -2   4   9      213.99      228.00      7.25 o 
  -1   4   9      150.77      156.01      6.41 o 
   0   4   9       22.04       20.36      2.16 o 
   1   4   9        1.03        5.01      2.46 o 
   2   4   9       24.39       37.95      3.92 o 
   3   4   9      165.76      135.40      6.33 o 
   4   4   9       15.04       19.55      3.57 o 
   5   4   9        7.78        6.13      3.35 o 
   6   4   9       10.09       12.37      3.56 o 
   7   4   9        5.60        7.42      2.54 o 
   8   4   9        2.41        1.26      2.85 o 
 -10   5   9        2.66        5.18      3.21 o 
  -9   5   9        7.88        4.16      3.34 o 
  -8   5   9        1.09        1.25      3.43 o 
  -7   5   9       14.80        6.99      4.03 o 
  -6   5   9        8.66       10.30      3.53 o 
  -5   5   9       22.02       15.14      3.59 o 
  -4   5   9       41.54       45.94      4.30 o 
  -3   5   9       48.75       46.07      4.13 o 
  -2   5   9       15.96       15.12      3.30 o 
  -1   5   9        0.51        0.77      2.60 o 
   0   5   9       19.02       29.48      4.61 o 
   1   5   9       10.47       18.12      3.16 o 
   2   5   9        5.53        1.06      3.10 o 
   3   5   9       19.52       14.95      3.26 o 
   4   5   9        0.73        0.67      2.95 o 
   5   5   9        0.98        1.34      2.95 o 
   6   5   9        1.50        0.91      2.87 o 
   7   5   9        0.24        0.65      2.88 o 
  -8   6   9        7.25        4.10      4.00 o 
  -7   6   9        8.38       10.08      3.96 o 
  -6   6   9       10.46       13.64      3.40 o 
  -5   6   9        2.28        0.00      3.55 o 
  -4   6   9        0.94        0.69      2.96 o 
  -3   6   9       24.23       30.49      3.84 o 
  -2   6   9       29.48       29.20      4.38 o 
  -1   6   9        4.92        2.22      3.15 o 
   0   6   9       33.76       30.60      3.07 o 
   1   6   9       39.73       43.49      4.67 o 
   2   6   9       23.48       16.53      3.91 o 
   3   6   9       13.97       20.26      3.64 o 
   4   6   9        6.71        2.63      3.66 o 
   5   6   9        6.54        5.85      3.44 o 
  -3   7   9        2.47        1.85      3.29 o 
  -2   7   9        2.67        1.64      3.49 o 
  -1   7   9        1.82        4.36      3.03 o 
   0   7   9        1.57        3.36      2.74 o 
 -13   0  10        0.06        6.23      2.29 o 
 -12   0  10        0.02        1.57      2.64 o 
 -11   0  10       10.42        7.46      2.41 o 
 -10   0  10        8.86        1.10      2.54 o 
  -9   0  10       76.71       99.75      5.30 o 
  -8   0  10        0.52        3.69      2.60 o 
  -7   0  10       64.68       73.30      4.23 o 
  -6   0  10      119.94       95.95      4.68 o 
  -5   0  10        0.49        1.11      2.76 o 
  -4   0  10       14.65       16.85      2.60 o 
  -3   0  10      137.04      143.53      5.18 o 
  -2   0  10        7.75       13.79      2.31 o 
  -1   0  10       69.41       81.02      4.74 o 
   0   0  10        0.44        3.79      1.48 o 
   1   0  10       38.18       48.66      3.40 o 
   2   0  10       10.66        3.75      1.99 o 
   3   0  10        0.10        0.00      1.94 o 
   4   0  10      211.50      242.76      7.24 o 
   5   0  10       74.60      102.44      5.36 o 
   6   0  10       70.72       51.21      3.99 o 
   7   0  10        7.67        1.28      2.66 o 
   8   0  10       41.59       30.00      3.63 o 
   9   0  10        0.01        0.69      2.06 o 
 -13   1  10        5.84        5.84      2.53 o 
 -12   1  10       10.27        8.05      2.68 o 
 -11   1  10       14.47       13.10      3.29 o 
 -10   1  10        4.81        5.34      2.60 o 
  -9   1  10       64.74       57.77      3.97 o 
  -8   1  10       43.40       59.97      3.92 o 
  -7   1  10      141.27      123.33      5.07 o 
  -6   1  10       34.69       50.26      3.66 o 
  -5   1  10       86.10      102.12      4.39 o 
  -4   1  10       84.64      102.62      4.49 o 
  -3   1  10      231.65      285.55      6.99 o 
  -2   1  10      115.80      119.40      4.88 o 
  -1   1  10       41.34       53.85      3.43 o 
   0   1  10       32.60       33.91      2.60 o 
   1   1  10       29.82       36.26      3.21 o 
   2   1  10        7.64        5.58      2.66 o 
   3   1  10       13.51        8.12      2.67 o 
   4   1  10       69.42       65.79      5.07 o 
   5   1  10      127.23      123.50      6.20 o 
   6   1  10       10.45       13.59      3.45 o 
   7   1  10        0.20        0.67      3.01 o 
   8   1  10        3.95        5.40      2.69 o 
   9   1  10        3.92        4.09      2.95 o 
 -13   2  10        0.43        3.40      2.54 o 
 -12   2  10        1.91        1.03      2.47 o 
 -11   2  10        4.18        1.01      2.87 o 
 -10   2  10       21.33       23.06      3.40 o 
  -9   2  10       42.13       39.95      3.69 o 
  -8   2  10       31.18       34.41      3.61 o 
  -7   2  10       11.49       23.20      3.17 o 
  -6   2  10       56.13       59.95      4.16 o 
  -5   2  10      155.67      149.14      5.58 o 
  -4   2  10       29.23       43.75      3.31 o 
  -3   2  10       35.66       38.01      3.34 o 
  -2   2  10        6.88        9.51      2.40 o 
  -1   2  10       28.27       34.82      3.03 o 
   0   2  10       78.19       79.03      2.93 o 
   1   2  10      219.11      230.88      6.94 o 
   2   2  10       84.08       80.65      4.43 o 
   3   2  10      112.31      133.06      5.81 o 
   4   2  10        2.99        9.94      2.97 o 
   5   2  10       46.80       53.92      4.31 o 
   6   2  10        5.45       13.17      3.00 o 
   7   2  10       24.93       34.22      3.99 o 
   8   2  10        7.81        5.94      3.17 o 
   9   2  10        3.31        1.10      2.80 o 
 -12   3  10        5.40        3.93      3.05 o 
 -11   3  10       12.17       10.36      3.44 o 
 -10   3  10       11.27       11.53      3.44 o 
  -9   3  10       10.10        1.06      2.90 o 
  -8   3  10        1.72        1.61      2.81 o 
  -7   3  10        4.22        8.51      2.76 o 
  -6   3  10        1.75        0.91      2.45 o 
  -5   3  10       22.91       29.32      3.61 o 
  -4   3  10       94.61       81.69      4.66 o 
  -3   3  10      233.50      260.67      7.66 o 
  -2   3  10      278.52      272.18      7.77 o 
  -1   3  10      100.34       99.03      4.90 o 
   0   3  10       19.71       33.16      2.32 o 
   1   3  10       16.36       18.28      3.03 o 
   2   3  10        2.86        0.54      2.51 o 
   3   3  10      129.60      117.58      5.73 o 
   4   3  10        4.62       13.19      2.90 o 
   5   3  10       27.34       16.61      3.50 o 
   6   3  10       42.21       49.96      4.84 o 
   7   3  10        0.11        3.02      2.60 o 
   8   3  10        2.29        1.71      2.63 o 
 -11   4  10        1.25        4.07      3.29 o 
 -10   4  10        2.26        6.76      3.27 o 
  -9   4  10        6.26        4.74      3.21 o 
  -8   4  10        7.61        5.04      3.07 o 
  -7   4  10       10.51        9.40      3.52 o 
  -6   4  10        9.72        6.84      3.25 o 
  -5   4  10       28.22       24.58      3.29 o 
  -4   4  10       41.64       36.90      3.81 o 
  -3   4  10        1.14        0.56      2.72 o 
  -2   4  10       16.65       25.32      3.56 o 
  -1   4  10      155.58      155.83      6.69 o 
   0   4  10        0.70        0.15      1.99 o 
   1   4  10       28.52       24.15      3.78 o 
   2   4  10      119.50      137.05      6.17 o 
   3   4  10       51.25       47.31      4.39 o 
   4   4  10       17.23       19.81      3.37 o 
   5   4  10        0.24        1.30      2.64 o 
   6   4  10        6.27        5.25      2.57 o 
   7   4  10       14.53       13.20      3.14 o 
  -9   5  10        3.58        7.59      3.38 o 
  -8   5  10        1.02        3.84      2.97 o 
  -7   5  10        7.49       13.35      3.26 o 
  -6   5  10        4.10        3.53      3.34 o 
  -5   5  10        2.38        2.26      3.34 o 
  -4   5  10       11.83        8.60      3.02 o 
  -3   5  10       11.53       10.63      3.56 o 
  -2   5  10       12.74       13.17      3.11 o 
  -1   5  10       15.90       13.70      3.41 o 
   0   5  10        1.96        0.96      2.07 o 
   1   5  10        0.82        2.97      2.97 o 
   2   5  10        8.85        6.49      3.18 o 
   3   5  10        2.12        0.91      3.05 o 
   4   5  10        3.88        7.34      2.89 o 
   5   5  10        3.30        4.35      3.08 o 
   6   5  10        2.17        5.81      2.86 o 
  -7   6  10        2.39        8.95      3.73 o 
  -6   6  10       13.64        7.84      4.31 o 
  -5   6  10        2.04        1.46      3.34 o 
  -4   6  10       17.33       14.41      3.69 o 
  -3   6  10       13.94       14.32      3.87 o 
  -2   6  10        7.37        8.42      3.43 o 
  -1   6  10       15.28       10.65      3.75 o 
   0   6  10        2.84        0.69      2.84 o 
   1   6  10        6.81       13.77      3.21 o 
   2   6  10       19.36       21.24      3.71 o 
   3   6  10       22.77       18.23      3.75 o 
 -13   0  11        8.95        7.69      2.64 o 
 -12   0  11        3.30        1.19      2.69 o 
 -11   0  11       30.60       18.01      3.41 o 
 -10   0  11        0.04        1.52      2.82 o 
  -9   0  11        5.34        1.81      2.37 o 
  -8   0  11        7.11       14.00      2.80 o 
  -7   0  11       81.48      103.70      5.02 o 
  -6   0  11      101.64      107.94      4.11 o 
  -5   0  11       42.04       29.14      3.21 o 
  -4   0  11        9.32        4.17      2.67 o 
  -3   0  11      103.85      105.95      5.62 o 
  -2   0  11      223.11      265.86      7.23 o 
  -1   0  11        1.51        0.80      2.06 o 
   0   0  11        0.39        1.38      1.75 o 
   1   0  11       48.15       46.64      3.82 o 
   2   0  11        1.92        1.65      2.27 o 
   3   0  11       21.11       22.52      3.03 o 
   4   0  11      105.44      102.03      5.21 o 
   5   0  11      132.47      108.84      5.66 o 
   6   0  11       12.27       12.60      2.91 o 
   7   0  11        2.79        4.17      3.14 o 
   8   0  11       20.94       11.92      3.03 o 
   9   0  11       17.37       19.88      2.75 o 
 -12   1  11        0.60        1.60      2.56 o 
 -11   1  11       24.78       18.10      3.53 o 
 -10   1  11       28.54       27.72      3.52 o 
  -9   1  11       45.71       41.77      4.03 o 
  -8   1  11        7.69        6.69      2.54 o 
  -7   1  11        4.86        6.35      2.53 o 
  -6   1  11       18.54       10.35      2.85 o 
  -5   1  11       62.52       50.17      3.72 o 
  -4   1  11        6.95        8.64      2.87 o 
  -3   1  11        5.98        5.11      2.29 o 
  -2   1  11       11.38       21.74      2.70 o 
  -1   1  11        6.51        7.17      2.18 o 
   0   1  11       10.59        6.96      1.74 o 
   1   1  11        1.96        5.34      2.59 o 
   2   1  11       59.45       72.90      4.88 o 
   3   1  11       78.41       87.94      5.34 o 
   4   1  11       28.20       21.58      3.55 o 
   5   1  11       35.61       37.88      5.06 o 
   6   1  11       10.68        9.37      3.29 o 
   7   1  11       13.42       15.87      3.58 o 
   8   1  11        6.18        4.84      2.86 o 
   9   1  11        0.46        5.54      2.67 o 
 -12   2  11        1.37        1.66      2.87 o 
 -11   2  11        0.79        1.47      2.48 o 
 -10   2  11        1.03        3.31      2.89 o 
  -9   2  11       36.07       29.28      4.05 o 
  -8   2  11       20.51       11.79      3.13 o 
  -7   2  11       48.48       34.75      3.63 o 
  -6   2  11       31.67       40.27      3.55 o 
  -5   2  11       33.86       45.30      3.71 o 
  -4   2  11       65.86       77.42      4.29 o 
  -3   2  11       14.12       14.96      2.64 o 
  -2   2  11       35.72       30.90      3.45 o 
  -1   2  11       21.84       12.46      2.87 o 
   0   2  11       15.43       16.65      3.46 o 
   1   2  11       27.45       25.58      3.42 o 
   2   2  11       26.64       35.70      3.55 o 
   3   2  11       56.65       72.39      4.89 o 
   4   2  11        4.78        3.77      2.99 o 
   5   2  11       13.76       13.59      3.42 o 
   6   2  11        7.63        7.45      3.19 o 
   7   2  11        9.72       10.75      3.22 o 
   8   2  11        5.37        2.94      2.56 o 
 -11   3  11        2.11        4.29      3.27 o 
 -10   3  11        0.59        0.46      3.03 o 
  -9   3  11        2.78        0.67      2.72 o 
  -8   3  11       12.53       13.16      3.69 o 
  -7   3  11       32.10       27.39      3.96 o 
  -6   3  11       40.18       26.96      3.77 o 
  -5   3  11      140.49      175.08      6.75 o 
  -4   3  11       83.66       79.20      4.93 o 
  -3   3  11       65.92       68.80      4.55 o 
  -2   3  11       77.24       78.15      4.97 o 
  -1   3  11      106.77      121.24      5.66 o 
   0   3  11       50.83       39.10      2.78 o 
   1   3  11       68.79       67.47      4.90 o 
   2   3  11      164.06      165.90      7.46 o 
   3   3  11       21.43       22.49      3.72 o 
   4   3  11       15.62       14.27      3.31 o 
   5   3  11        3.42        1.78      2.64 o 
   6   3  11        1.57        7.86      3.30 o 
   7   3  11       13.43       13.57      3.49 o 
 -10   4  11       13.49        7.37      3.40 o 
  -9   4  11        5.56        0.25      3.48 o 
  -8   4  11        2.74        8.79      3.59 o 
  -7   4  11        0.56        0.68      3.14 o 
  -6   4  11        4.77        1.31      2.89 o 
  -5   4  11       43.10       43.16      3.82 o 
  -4   4  11       32.94       25.65      3.91 o 
  -3   4  11       50.36       34.85      4.35 o 
  -2   4  11       72.58       64.41      5.22 o 
  -1   4  11       54.24       51.86      4.50 o 
   0   4  11       13.37       12.35      2.22 o 
   1   4  11       34.59       39.39      4.86 o 
   2   4  11       12.64       14.99      3.67 o 
   3   4  11        9.86        7.12      3.39 o 
   4   4  11        5.27        4.99      3.08 o 
   5   4  11        8.45        9.11      3.29 o 
   6   4  11        1.24        0.90      2.73 o 
  -9   5  11        3.59        1.85      3.63 o 
  -8   5  11        0.45        3.55      3.55 o 
  -7   5  11        5.76        4.29      3.46 o 
  -6   5  11        4.97        6.04      3.08 o 
  -5   5  11        1.99        2.77      3.00 o 
  -4   5  11       16.98       11.89      3.69 o 
  -3   5  11        8.45       11.21      3.38 o 
  -2   5  11        4.12        1.54      3.16 o 
  -1   5  11        2.66        5.09      2.98 o 
   0   5  11        5.16        5.52      2.18 o 
   1   5  11        0.66        0.69      3.15 o 
   2   5  11        8.28        9.66      3.64 o 
   3   5  11        7.93       10.20      3.25 o 
   4   5  11        0.83        0.71      2.78 o 
   5   5  11        1.79        3.37      3.37 o 
  -6   6  11        1.90        7.48      3.40 o 
  -5   6  11        6.15        6.28      3.55 o 
  -4   6  11        0.88        5.88      2.96 o 
  -3   6  11        5.37       10.25      3.05 o 
  -2   6  11        2.31       10.78      3.37 o 
  -1   6  11        0.47        1.42      3.10 o 
   0   6  11        5.85        3.52      2.54 o 
   1   6  11       15.25       10.06      3.71 o 
   2   6  11        5.53        3.43      2.97 o 
 -12   0  12        0.65        1.39      2.23 o 
 -11   0  12        8.09       12.83      3.24 o 
 -10   0  12       24.71       28.57      3.65 o 
  -9   0  12       40.67       34.52      3.94 o 
  -8   0  12        0.05        0.00      2.32 o 
  -7   0  12        0.06        0.84      2.39 o 
  -6   0  12      126.60       96.97      5.16 o 
  -5   0  12       52.11       52.03      3.95 o 
  -4   0  12       27.29       32.56      3.89 o 
  -3   0  12        6.77       12.88      2.59 o 
  -2   0  12        4.51        5.47      2.82 o 
  -1   0  12      103.79      102.97      5.34 o 
   0   0  12      113.31      110.55      5.27 o 
   1   0  12      105.10       94.94      5.31 o 
   2   0  12       77.26       93.08      4.99 o 
   3   0  12       75.43       70.20      4.90 o 
   4   0  12        6.75       11.94      2.75 o 
   5   0  12       25.57       25.99      4.04 o 
   6   0  12        4.75        2.61      2.53 o 
   7   0  12        5.01        6.40      3.02 o 
   8   0  12        0.13        2.36      2.28 o 
 -12   1  12        7.94        4.63      2.83 o 
 -11   1  12        0.22        1.83      2.67 o 
 -10   1  12       12.04       13.99      2.83 o 
  -9   1  12       10.81       12.28      3.52 o 
  -8   1  12        0.13        0.39      2.41 o 
  -7   1  12       80.92       88.14      4.81 o 
  -6   1  12       33.73       22.72      3.52 o 
  -5   1  12        1.95        9.08      2.61 o 
  -4   1  12       44.61       43.01      3.23 o 
  -3   1  12        5.53        5.25      2.50 o 
  -2   1  12       16.64        6.89      2.63 o 
  -1   1  12        1.97        7.28      2.67 o 
   0   1  12       15.35       10.79      4.36 o 
   1   1  12       29.59       30.81      3.67 o 
   2   1  12       19.92       12.32      3.70 o 
   3   1  12       12.92       13.99      3.14 o 
   4   1  12       26.53       26.43      3.80 o 
   5   1  12        4.25        3.17      3.28 o 
   6   1  12       13.80       14.73      3.80 o 
   7   1  12        6.47        2.99      3.91 o 
   8   1  12        8.15        5.07      3.65 o 
 -11   2  12        4.05        4.74      2.82 o 
 -10   2  12        5.09        6.66      2.81 o 
  -9   2  12        7.05        5.26      3.36 o 
  -8   2  12       78.09       80.54      5.18 o 
  -7   2  12        2.34        1.18      2.48 o 
  -6   2  12      105.81      118.30      6.08 o 
  -5   2  12       83.40       75.11      4.97 o 
  -4   2  12       80.65       93.77      5.23 o 
  -3   2  12       27.97       33.18      4.07 o 
  -2   2  12       58.31       64.26      4.80 o 
  -1   2  12       22.80       37.50      3.77 o 
   0   2  12        9.94       11.57      2.29 o 
   1   2  12       83.69       95.00      5.77 o 
   2   2  12      144.00      156.64      7.05 o 
   3   2  12        2.49        7.75      3.37 o 
   4   2  12        0.72        0.92      3.16 o 
   5   2  12        2.28        0.71      2.82 o 
   6   2  12       20.80       16.74      3.68 o 
   7   2  12        2.04        1.42      2.77 o 
 -11   3  12       10.87       17.33      4.09 o 
 -10   3  12        9.46        8.34      3.58 o 
  -9   3  12        4.90        0.47      3.21 o 
  -8   3  12        4.92        6.25      2.97 o 
  -7   3  12       21.91       22.00      2.69 o 
  -6   3  12       21.45       24.91      3.73 o 
  -5   3  12       32.00       38.62      4.03 o 
  -4   3  12       70.10       67.27      4.84 o 
  -3   3  12       16.66       10.11      3.15 o 
  -2   3  12       14.73       18.16      3.25 o 
  -1   3  12       56.27       74.66      5.00 o 
   0   3  12      146.40      149.75      8.74 o 
   1   3  12       86.82       97.62      5.75 o 
   2   3  12       24.91       29.27      4.00 o 
   3   3  12       12.65       12.97      3.69 o 
   4   3  12       10.83        8.84      3.50 o 
   5   3  12        3.72        2.82      3.26 o 
   6   3  12       11.97        9.07      3.62 o 
  -9   4  12        4.00        3.72      3.00 o 
  -8   4  12        5.16        0.72      3.29 o 
  -7   4  12        2.16        4.02      3.12 o 
  -6   4  12        5.65        3.10      3.10 o 
  -5   4  12       28.63       25.43      3.94 o 
  -4   4  12       26.79       17.70      4.20 o 
  -3   4  12        3.83        4.68      3.44 o 
  -2   4  12        0.71        2.14      3.11 o 
  -1   4  12        3.96        4.79      3.24 o 
   0   4  12        2.69        2.10      2.68 o 
   1   4  12        2.91        0.67      3.32 o 
   2   4  12       28.50       22.38      4.25 o 
   3   4  12        5.13        6.64      3.51 o 
   4   4  12        5.29        8.99      3.41 o 
   5   4  12       11.47        6.99      3.01 o 
  -7   5  12        6.94        5.03      3.34 o 
  -6   5  12        5.24        5.12      3.56 o 
  -5   5  12        0.76        2.37      3.14 o 
  -4   5  12        5.45        6.51      3.25 o 
  -3   5  12       10.97       12.15      3.84 o 
  -2   5  12        2.06        1.61      3.16 o 
  -1   5  12        4.74       10.03      3.40 o 
   0   5  12        0.66        2.25      2.25 o 
   1   5  12        1.57        5.08      3.04 o 
   2   5  12        2.59        2.19      3.23 o 
   3   5  12        5.90        1.69      3.71 o 
  -3   6  12        8.09        9.89      3.36 o 
  -2   6  12       10.72        4.99      3.84 o 
 -11   0  13       16.29       17.09      3.03 o 
 -10   0  13       35.94       28.46      3.54 o 
  -9   0  13        0.04        7.08      3.17 o 
  -8   0  13        6.68        4.93      2.67 o 
  -7   0  13       36.76       28.91      3.83 o 
  -6   0  13       80.12       74.63      5.07 o 
  -5   0  13       34.97       43.77      5.42 o 
  -4   0  13      155.46      162.46      5.15 o 
  -3   0  13        2.11        0.55      2.56 o 
  -2   0  13        3.69        5.90      2.51 o 
  -1   0  13        0.00        5.52      2.72 o 
   0   0  13        0.01        0.51      2.67 o 
   1   0  13        6.43       12.22      3.24 o 
   2   0  13       39.11       37.23      4.50 o 
   3   0  13        0.05        0.00      2.96 o 
   4   0  13       10.65        5.58      3.04 o 
   5   0  13        4.74        5.09      3.00 o 
   6   0  13        0.01        5.36      2.54 o 
   7   0  13       26.42       23.97      3.23 o 
 -11   1  13        3.08        1.23      2.89 o 
 -10   1  13       13.94       13.85      3.37 o 
  -9   1  13        5.08        9.75      2.91 o 
  -8   1  13        2.10        1.21      2.89 o 
  -7   1  13       31.92       18.90      3.51 o 
  -6   1  13        5.54        6.12      2.99 o 
  -5   1  13       64.76       87.60      5.03 o 
  -4   1  13       77.09       92.04      5.12 o 
  -3   1  13       14.06       21.23      3.41 o 
  -2   1  13       38.12       53.30      4.73 o 
  -1   1  13       30.90       28.56      4.04 o 
   0   1  13       83.21       75.60      3.71 o 
   1   1  13      161.65      157.91      7.10 o 
   2   1  13       32.09       34.94      4.53 o 
   3   1  13        4.16        3.42      3.51 o 
   4   1  13        1.83        8.34      3.01 o 
   5   1  13       30.17       21.21      4.43 o 
   6   1  13        5.49        2.60      3.67 o 
   7   1  13        2.53        4.76      3.09 o 
 -11   2  13        4.76        2.82      3.00 o 
 -10   2  13        0.05        1.76      2.82 o 
  -9   2  13        2.92        2.63      2.90 o 
  -8   2  13       13.20        7.29      3.62 o 
  -7   2  13       11.18       15.65      3.34 o 
  -6   2  13        7.95        2.25      2.77 o 
  -5   2  13        1.32        1.19      2.80 o 
  -4   2  13       21.18       15.72      3.24 o 
  -3   2  13        2.56        3.55      3.38 o 
  -2   2  13        2.05        6.38      2.56 o 
  -1   2  13        1.09        0.40      3.16 o 
   0   2  13       23.69       34.70      2.97 o 
   1   2  13       24.74       25.91      3.52 o 
   2   2  13       15.29       21.58      3.63 o 
   3   2  13        2.33        2.41      2.98 o 
   4   2  13        7.24        1.23      3.58 o 
   5   2  13        2.64        9.46      2.96 o 
   6   2  13        1.63        0.25      3.30 o 
 -10   3  13        1.75        4.91      2.83 o 
  -9   3  13        2.85        2.12      3.11 o 
  -8   3  13        2.04        6.68      2.46 o 
  -7   3  13        2.78        0.67      2.84 o 
  -6   3  13       29.38       21.44      3.76 o 
  -5   3  13       47.74       40.19      4.35 o 
  -4   3  13       13.64       13.48      2.99 o 
  -3   3  13       16.65       19.12      3.53 o 
  -2   3  13       10.28        2.33      3.12 o 
  -1   3  13       16.27       22.52      3.42 o 
   0   3  13       52.16       50.16      3.45 o 
   1   3  13       39.30       44.76      4.46 o 
   2   3  13       36.66       26.62      4.32 o 
   3   3  13       15.73       15.78      3.75 o 
   4   3  13        8.52       11.50      3.49 o 
   5   3  13        5.94        8.21      3.27 o 
  -8   4  13        2.15        1.73      3.34 o 
  -7   4  13        3.46        2.39      3.22 o 
  -6   4  13        9.22       13.37      3.48 o 
  -5   4  13        4.30        5.29      2.91 o 
  -4   4  13        6.33        8.37      3.13 o 
  -3   4  13        3.64        7.64      2.85 o 
  -2   4  13        9.40        7.93      3.42 o 
  -1   4  13        9.08        5.54      3.25 o 
   0   4  13       20.02       19.53      2.61 o 
   1   4  13       14.61       14.94      3.90 o 
   2   4  13        4.49        8.06      3.30 o 
   3   4  13       17.46       20.56      3.70 o 
   4   4  13       30.32       27.24      3.95 o 
  -6   5  13        5.15        0.72      3.65 o 
  -5   5  13        3.00        3.46      3.46 o 
  -4   5  13        0.74        3.25      3.25 o 
  -3   5  13        5.50        5.63      3.37 o 
  -2   5  13        2.52        1.65      3.21 o 
  -1   5  13       10.35       11.79      3.50 o 
   0   5  13        7.47       10.96      4.16 o 
   1   5  13        9.97        3.44      3.94 o 
 -11   0  14       14.89       10.16      3.28 o 
 -10   0  14       50.06       39.56      4.64 o 
  -9   0  14        3.66        2.08      2.78 o 
  -8   0  14       22.68       36.05      4.17 o 
  -7   0  14        7.80        5.92      2.82 o 
  -6   0  14        0.00        2.21      2.75 o 
  -5   0  14       62.16       52.66      4.40 o 
  -4   0  14       36.62       30.19      3.64 o 
  -3   0  14        0.41        1.73      2.93 o 
  -2   0  14        5.64        6.36      3.09 o 
  -1   0  14        2.57        3.66      2.64 o 
   0   0  14      105.04      124.49      4.70 o 
   1   0  14        4.72        2.57      3.19 o 
   2   0  14       10.24       21.21      3.81 o 
   3   0  14        6.04        3.17      2.50 o 
   4   0  14       15.66       16.65      3.38 o 
   5   0  14       20.79       11.11      3.48 o 
 -10   1  14        1.92        0.00      3.09 o 
  -9   1  14        9.34       10.69      3.03 o 
  -8   1  14        3.70        6.98      2.90 o 
  -7   1  14        3.06        3.35      2.63 o 
  -6   1  14       10.36        4.29      2.99 o 
  -5   1  14       27.88       28.54      3.91 o 
  -4   1  14        1.78        1.41      2.95 o 
  -3   1  14        4.26        0.42      2.69 o 
  -2   1  14        5.11       12.60      2.91 o 
  -1   1  14       15.96       14.34      3.68 o 
   0   1  14       10.63        5.21      4.32 o 
   1   1  14       18.86       17.40      4.23 o 
   2   1  14       17.08       20.95      4.11 o 
   3   1  14        8.69        6.22      3.86 o 
   4   1  14       14.00       15.38      4.24 o 
   5   1  14        3.78        2.13      3.43 o 
 -10   2  14       13.35       11.10      3.38 o 
  -9   2  14        4.07        2.45      3.44 o 
  -8   2  14       10.68       13.54      2.89 o 
  -7   2  14       19.40       21.80      3.59 o 
  -6   2  14        3.31        5.57      3.24 o 
  -5   2  14       23.12       21.76      3.48 o 
  -4   2  14       17.04       22.11      3.56 o 
  -3   2  14        0.02        0.63      2.54 o 
  -2   2  14       17.75        6.68      3.27 o 
  -1   2  14       18.04       21.79      3.65 o 
   0   2  14       82.35       82.77      4.75 o 
   1   2  14       45.51       59.24      5.23 o 
   2   2  14       35.46       39.24      4.98 o 
   3   2  14       11.90        9.40      3.49 o 
   4   2  14        1.74        0.77      3.11 o 
   5   2  14        0.09        0.51      3.36 o 
  -9   3  14        1.47        2.58      2.97 o 
  -8   3  14        3.31        6.77      3.12 o 
  -7   3  14        6.99        5.53      2.99 o 
  -6   3  14        7.34        2.27      3.05 o 
  -5   3  14        0.77        2.69      2.95 o 
  -4   3  14        6.07        5.75      2.83 o 
  -3   3  14       14.99       13.15      3.18 o 
  -2   3  14        9.39       10.62      3.44 o 
  -1   3  14        5.38        4.17      3.63 o 
   0   3  14       15.64       22.32      2.56 o 
   1   3  14       10.90       14.17      3.62 o 
   2   3  14       27.01       34.92      4.19 o 
   3   3  14        6.58        9.29      3.65 o 
   4   3  14       13.23       13.42      3.32 o 
  -7   4  14        0.92        2.39      3.11 o 
  -6   4  14        4.37        3.31      3.18 o 
  -5   4  14        5.97        9.08      2.95 o 
  -4   4  14       11.61       13.21      3.21 o 
  -3   4  14        1.39        3.26      3.10 o 
  -2   4  14        2.58        0.69      2.90 o 
  -1   4  14       21.71       27.34      4.23 o 
   0   4  14       28.87       26.43      5.23 o 
   1   4  14        0.51        3.48      3.24 o 
   2   4  14        2.17        1.25      3.43 o 
  -9   0  15        0.67        5.28      2.94 o 
  -8   0  15        2.33        1.49      2.63 o 
  -7   0  15        3.07        1.48      2.70 o 
  -6   0  15        5.80        3.03      3.03 o 
  -5   0  15        0.44        0.43      2.69 o 
  -4   0  15        9.55       14.23      3.50 o 
  -3   0  15        0.01        1.50      2.83 o 
  -2   0  15        0.78        3.17      3.17 o 
  -1   0  15       29.37       30.48      4.11 o 
   0   0  15       12.79       11.03      2.53 o 
   1   0  15        0.57        0.49      3.54 o 
   2   0  15        3.72        2.39      3.61 o 
   3   0  15        5.94        0.93      3.51 o 
   4   0  15        2.31        3.65      3.24 o 
  -9   1  15        8.42        6.91      2.86 o 
  -8   1  15       10.52       16.89      3.27 o 
  -7   1  15        5.39        1.28      3.02 o 
  -6   1  15        4.98        2.78      2.78 o 
  -5   1  15       17.62       10.23      2.96 o 
  -4   1  15       19.43        9.24      3.07 o 
  -3   1  15       21.88       25.86      4.31 o 
  -2   1  15       23.60       26.41      3.49 o 
  -1   1  15       12.39        8.37      4.06 o 
   0   1  15       16.08       18.64      4.23 o 
   1   1  15        5.77       15.12      3.95 o 
   2   1  15       11.31        3.90      3.58 o 
   3   1  15        0.12        2.15      3.42 o 
   4   1  15        2.12        2.40      3.84 o 
  -9   2  15        3.66        8.26      3.14 o 
  -8   2  15       10.90        9.85      3.44 o 
  -7   2  15       10.23        2.89      2.85 o 
  -6   2  15        0.94        2.89      2.89 o 
  -5   2  15        0.16        1.54      2.89 o 
  -4   2  15       15.07        5.97      3.39 o 
  -3   2  15       17.35       16.30      3.92 o 
  -2   2  15       37.25       38.16      4.24 o 
  -1   2  15       48.05       43.07      4.75 o 
   0   2  15       14.88       14.50      2.69 o 
   1   2  15        8.42        7.26      3.56 o 
   2   2  15       23.91       29.28      4.09 o 
   3   2  15        5.42        6.75      3.39 o 
  -7   3  15        9.11       15.20      3.39 o 
  -6   3  15       10.11       10.98      3.54 o 
  -5   3  15        5.08        1.14      3.12 o 
  -4   3  15       11.03       12.78      2.93 o 
  -3   3  15        5.30        0.68      3.13 o 
  -2   3  15        8.26        7.51      3.16 o 
  -1   3  15       25.76       13.46      4.17 o 
   0   3  15       12.98       15.69      2.70 o 
   1   3  15        7.06       10.04      3.35 o 
   2   3  15        0.62        1.77      3.31 o 
  -4   4  15       20.32       21.60      3.86 o 
  -3   4  15        9.63        5.39      3.49 o 
  -2   4  15        7.14        5.70      3.40 o 
  -1   4  15       20.81       19.12      3.80 o 
  -8   0  16        0.29        2.96      2.75 o 
  -7   0  16        0.26        2.99      2.84 o 
  -6   0  16        4.52        6.23      2.82 o 
  -5   0  16        2.83        1.08      2.69 o 
  -4   0  16        7.15        0.89      3.40 o 
  -3   0  16        6.26        1.79      3.13 o 
  -2   0  16        9.87        9.46      3.43 o 
  -1   0  16        0.10        4.77      2.43 o 
   0   0  16       12.86       18.21      3.23 o 
   1   0  16        5.90        6.86      3.62 o 
   2   0  16        1.32        7.50      2.85 o 
  -8   1  16        3.09        2.78      2.95 o 
  -7   1  16        5.25        5.62      2.82 o 
  -6   1  16        0.07        1.30      2.87 o 
  -5   1  16        3.97        3.93      3.07 o 
  -4   1  16        3.43        3.11      2.88 o 
  -3   1  16       12.77        3.16      3.72 o 
  -2   1  16       33.32       31.80      4.21 o 
  -1   1  16       30.39       23.53      4.40 o 
   0   1  16        0.53        2.87      2.87 o 
   1   1  16       16.93       14.12      3.93 o 
   2   1  16        2.12        1.58      3.85 o 
  -7   2  16       10.58       13.27      3.26 o 
  -6   2  16        9.56       18.43      3.52 o 
  -5   2  16       10.15       11.58      3.52 o 
  -4   2  16       41.67       35.58      4.13 o 
  -3   2  16       33.29       31.13      4.51 o 
  -2   2  16       35.25       20.15      4.38 o 
  -1   2  16       13.80       16.15      3.40 o 
   0   2  16        1.53        0.47      2.26 o 
   1   2  16        8.68        5.83      3.65 o 
  -4   3  16       15.20       15.96      3.66 o 
  -3   3  16        8.24       10.42      3.17 o 
  -2   3  16        3.67        3.30      3.38 o 
  -1   3  16        0.04        0.47      3.45 o 
  -5   0  17        5.48        9.88      2.95 o 
  -4   0  17        2.63        2.19      3.32 o 
  -3   0  17        7.85       12.56      3.35 o 
  -2   0  17       16.20       14.79      3.14 o 
  -1   0  17        0.89        0.72      3.11 o 
  -5   1  17        3.33        0.00      3.40 o 
  -4   1  17       15.71       22.29      3.50 o 
  -3   1  17       16.91        9.92      3.46 o 
  -2   1  17       17.44       19.27      3.84 o 
  -1   1  17       14.62       17.43      3.41 o 
                                                 
